# Supplementary material for: Stable isotope variations of daily precipitation from 2014–2018 in the central United States
Source: Sci Data. 2019 Feb 19;6:190018. doi: 10.1038/sdata.2019.18 (PMC6380221; doi:10.1038/sdata.2019.18)
Supplement: Supplementary file 1 [file sdata201918-isa1.zip]

Archive with 3 entries (3 files):
- i_Investigation.txt
- s_Wang617A_study.txt
- a_Wang617A_assay.txt
