# Supplementary material for: Stable isotope variations of daily precipitation from 2014–2018 in the central United States
Source: Sci Data. 2019 Feb 19;6:190018. doi: 10.1038/sdata.2019.18 (PMC6380221; doi:10.1038/sdata.2019.18)
Supplement: Supplementary file 1 [file sdata201918-isa1.zip › i_Investigation.txt]

# Investigation File generated for Scientific Data with Investigation File Authoring Tool version 0.1.0 on 10/01/2019 - This metadata file is CC0
ONTOLOGY SOURCE REFERENCE
Term Source Name	GAZ	ENVO	UO	ERO	NPO	CHMO	EFO
Term Source File	http://data.bioontology.org/ontologies/GAZ	http://data.bioontology.org/ontologies/ENVO	http://data.bioontology.org/ontologies/UO	http://data.bioontology.org/ontologies/ERO	http://data.bioontology.org/ontologies/NPO	http://data.bioontology.org/ontologies/CHMO	http://data.bioontology.org/ontologies/EFO
Term Source Version	$Revision: 1.512 $		unknown	2013-08-02	2011-12-08 (yyyy-mm-dd)	releases/2014-11-20	2.103
Term Source Description	Gazetteer	Environment Ontology	Units of Measurement Ontology	Eagle-I Research Resource Ontology	NanoParticle Ontology	Chemical Methods Ontology	Experimental Factor Ontology
INVESTIGATION
Investigation Identifier
Investigation Title
Investigation Description
Investigation Submission Date
Investigation Public Release Date
INVESTIGATION PUBLICATIONS
Investigation PubMed ID
Investigation Publication DOI
Investigation Publication Author List
Investigation Publication Title
Investigation Publication Status
Investigation Publication Status Term Accession Number
Investigation Publication Status Term Source REF
INVESTIGATION CONTACTS
Investigation Person Last Name
Investigation Person Mid Initials
Investigation Person First Name
Investigation Person Address
Investigation Person Phone
Investigation Person Fax
Investigation Person Email
Investigation Person Affiliation
Investigation Person Roles
Investigation Person Roles Term Accession Number
Investigation Person Roles Term Source REF
STUDY
Study Identifier	10.1038/sdata.2019.18
Study Title	Stable isotope variations of daily precipitation from 2014–2018 in the central United States
Study Submission Date	19/10/2018
Study Public Release Date	19/02/2019
Study Description	http://www.nature.com/articles/sdata201918#abstract
Study File Name	s_Wang617A_study.txt
Comment[Subject Keywords]	/;/
Comment[Manuscript Licence]	CC BY-4.0
Comment[Experimental Metadata Licence]	CC0
Comment[Supplementary Information File Name]	
Comment[Supplementary Information File Type]	x-zip-compressed
Comment[Supplementary Information File URL]	http://www.nature.com/articles/sdata201918#supplementary-information
Comment[Data Repository]	PANGAEA
Comment[Data Record Accession]	doi:10.1594/PANGAEA.895300
Comment[Data Record URI]	https://doi.org/10.1594/PANGAEA.895300
STUDY DESIGN DESCRIPTORS
Study Design Type	source-based data analysis objective	data collection and processing objective
Study Design Type Term Accession Number	ERO:0100121	ERO:0100087
Study Design Type Term Source REF	ERO	ERO
STUDY PUBLICATIONS
Study PubMed ID	""
Study Publication DOI	doi:10.1038/s41598-018-25102-7
Study Publication Author List	""
Study Publication Title	""
Study Publication Status	published
Study Publication Status Term Accession Number	
Study Publication Status Term Source REF	
STUDY FACTORS
Study Factor Name	collection date and time
Study Factor Type	temporal_instant
Study Factor Type Term Accession Number	http://www.ifomis.org/bfo/1.1/span#TemporalInstant
Study Factor Type Term Source REF	ERO
STUDY ASSAYS
Study Assay Measurement Type	isotope
Study Assay Measurement Type Term Accession Number	http://purl.bioontology.org/ontology/npo#NPO_973
Study Assay Measurement Type Term Source REF	NPO
Study Assay Technology Type	laser absorption spectroscopy
Study Assay Technology Type Term Accession Number	CHMO:0000436
Study Assay Technology Type Term Source REF	CHMO
Study Assay Technology Platform	instrument; manufacturer
Study Assay File Name	a_Wang617A_assay.txt
STUDY PROTOCOLS
Study Protocol Name	Sample collections	Isotope measurements	Isotope calibration and normalization	17O-excess data processing
Study Protocol Type	sample collection protocol	measurement method	data transformation	data transformation
Study Protocol Type Term Accession Number	http://www.ebi.ac.uk/efo/EFO_0005518	ERO:0001319	OBI:0200000	OBI:0200000
Study Protocol Type Term Source REF	EFO	ERO	ERO	ERO
Study Protocol Description				
Study Protocol URI	""	""	""	""
Study Protocol Version				
Study Protocol Parameters Name	""	instrument; manufacturer	""	""
Study Protocol Parameters Name Term Accession Number	""	""	""	""
Study Protocol Parameters Name Term Source REF	""	""	""	""
Study Protocol Components Name	""	""	""	""
Study Protocol Components Type	""	""	""	""
Study Protocol Components Type Term Accession Number	""	""	""	""
Study Protocol Components Type Term Source REF	""	""	""	""
STUDY CONTACTS
Study Person Last Name	Tian	Wang
Study Person First Name	Chao	Lixin
Study Person Mid Initials		
Study Person Email	""	lxwang@iupui.edu
Study Person Phone		
Study Person Fax		
Study Person Address		
Study Person Affiliation	Department of Earth Sciences, Indiana University-Purdue University Indianapolis (IUPUI), Indianapolis, IN 46202, USA	Department of Earth Sciences, Indiana University-Purdue University Indianapolis (IUPUI), Indianapolis, IN 46202, USA
Study Person Roles		
Study Person Roles Term Accession Number		
Study Person Roles Term Source REF		
Comment[Study Person ORCID]		
Comment[Funder]		
Comment[FundRef ID]		
Comment[Funder Term Source REF]		
Comment[Grant Identifier]		
