# Supplementary material for: Stable isotope variations of daily precipitation from 2014–2018 in the central United States
Source: Sci Data. 2019 Feb 19;6:190018. doi: 10.1038/sdata.2019.18 (PMC6380221; doi:10.1038/sdata.2019.18)
Supplement: Supplementary file 1 [file sdata201918-isa1.zip › s_Wang617A_study.txt]

Source Name	Characteristics[geographical location]	Term Source REF	Term Accession Number	Characteristics[environment type]	Term Source REF	Term Accession Number	Characteristics[latitude]	Unit	Term Source REF	Term Accession Number	Characteristics[Westernmost longitude]	Unit	Term Source REF	Term Accession Number	Characteristics[altitude]	Unit	Term Source REF	Term Accession Number	Protocol REF	Sample Name	Factor Value[collection date and time]
Indianapolis daily precipitation	Town of Zionsville	GAZ	GAZ:00242909	city	ENVO	ENVO:00000856	39.88	degree	UO	UO:0000185	-86.27	degree	UO	UO:0000185	258 m	meter	UO	UO:0000008	Sample collections	Precipitation 1	2014-06-04T00:00
Indianapolis daily precipitation	Town of Zionsville	GAZ	GAZ:00242909	city	ENVO	ENVO:00000856	39.88	degree	UO	UO:0000185	-86.27	degree	UO	UO:0000185	258 m	meter	UO	UO:0000008	Sample collections	Precipitation 2	2014-06-08T00:00
Indianapolis daily precipitation	Town of Zionsville	GAZ	GAZ:00242909	city	ENVO	ENVO:00000856	39.88	degree	UO	UO:0000185	-86.27	degree	UO	UO:0000185	258 m	meter	UO	UO:0000008	Sample collections	Precipitation 3	2014-06-10T00:00
Indianapolis daily precipitation	Town of Zionsville	GAZ	GAZ:00242909	city	ENVO	ENVO:00000856	39.88	degree	UO	UO:0000185	-86.27	degree	UO	UO:0000185	258 m	meter	UO	UO:0000008	Sample collections	Precipitation 4	2014-06-11T00:00
Indianapolis daily precipitation	Town of Zionsville	GAZ	GAZ:00242909	city	ENVO	ENVO:00000856	39.88	degree	UO	UO:0000185	-86.27	degree	UO	UO:0000185	258 m	meter	UO	UO:0000008	Sample collections	Precipitation 5	2014-06-13T00:00
Indianapolis daily precipitation	Town of Zionsville	GAZ	GAZ:00242909	city	ENVO	ENVO:00000856	39.88	degree	UO	UO:0000185	-86.27	degree	UO	UO:0000185	258 m	meter	UO	UO:0000008	Sample collections	Precipitation 6	2014-06-18T00:00
Indianapolis daily precipitation	Town of Zionsville	GAZ	GAZ:00242909	city	ENVO	ENVO:00000856	39.88	degree	UO	UO:0000185	-86.27	degree	UO	UO:0000185	258 m	meter	UO	UO:0000008	Sample collections	Precipitation 7	2014-06-19T00:00
Indianapolis daily precipitation	Town of Zionsville	GAZ	GAZ:00242909	city	ENVO	ENVO:00000856	39.88	degree	UO	UO:0000185	-86.27	degree	UO	UO:0000185	258 m	meter	UO	UO:0000008	Sample collections	Precipitation 8	2014-06-20T00:00
Indianapolis daily precipitation	Town of Zionsville	GAZ	GAZ:00242909	city	ENVO	ENVO:00000856	39.88	degree	UO	UO:0000185	-86.27	degree	UO	UO:0000185	258 m	meter	UO	UO:0000008	Sample collections	Precipitation 9	2014-06-23T00:00
Indianapolis daily precipitation	Town of Zionsville	GAZ	GAZ:00242909	city	ENVO	ENVO:00000856	39.88	degree	UO	UO:0000185	-86.27	degree	UO	UO:0000185	258 m	meter	UO	UO:0000008	Sample collections	Precipitation 10	2014-06-24T00:00
Indianapolis daily precipitation	Town of Zionsville	GAZ	GAZ:00242909	city	ENVO	ENVO:00000856	39.88	degree	UO	UO:0000185	-86.27	degree	UO	UO:0000185	258 m	meter	UO	UO:0000008	Sample collections	Precipitation 11	2014-06-28T00:00
Indianapolis daily precipitation	Town of Zionsville	GAZ	GAZ:00242909	city	ENVO	ENVO:00000856	39.88	degree	UO	UO:0000185	-86.27	degree	UO	UO:0000185	258 m	meter	UO	UO:0000008	Sample collections	Precipitation 12	2014-06-30T00:00
Indianapolis daily precipitation	Town of Zionsville	GAZ	GAZ:00242909	city	ENVO	ENVO:00000856	39.88	degree	UO	UO:0000185	-86.27	degree	UO	UO:0000185	258 m	meter	UO	UO:0000008	Sample collections	Precipitation 13	2014-07-01T00:00
Indianapolis daily precipitation	Town of Zionsville	GAZ	GAZ:00242909	city	ENVO	ENVO:00000856	39.88	degree	UO	UO:0000185	-86.27	degree	UO	UO:0000185	258 m	meter	UO	UO:0000008	Sample collections	Precipitation 14	2014-07-06T00:00
Indianapolis daily precipitation	Town of Zionsville	GAZ	GAZ:00242909	city	ENVO	ENVO:00000856	39.88	degree	UO	UO:0000185	-86.27	degree	UO	UO:0000185	258 m	meter	UO	UO:0000008	Sample collections	Precipitation 15	2014-07-07T00:00
Indianapolis daily precipitation	Town of Zionsville	GAZ	GAZ:00242909	city	ENVO	ENVO:00000856	39.88	degree	UO	UO:0000185	-86.27	degree	UO	UO:0000185	258 m	meter	UO	UO:0000008	Sample collections	Precipitation 16	2014-07-08T00:00
Indianapolis daily precipitation	Town of Zionsville	GAZ	GAZ:00242909	city	ENVO	ENVO:00000856	39.88	degree	UO	UO:0000185	-86.27	degree	UO	UO:0000185	258 m	meter	UO	UO:0000008	Sample collections	Precipitation 17	2014-07-09T00:00
Indianapolis daily precipitation	Town of Zionsville	GAZ	GAZ:00242909	city	ENVO	ENVO:00000856	39.88	degree	UO	UO:0000185	-86.27	degree	UO	UO:0000185	258 m	meter	UO	UO:0000008	Sample collections	Precipitation 18	2014-07-12T00:00
Indianapolis daily precipitation	Town of Zionsville	GAZ	GAZ:00242909	city	ENVO	ENVO:00000856	39.88	degree	UO	UO:0000185	-86.27	degree	UO	UO:0000185	258 m	meter	UO	UO:0000008	Sample collections	Precipitation 19	2014-07-14T00:00
Indianapolis daily precipitation	Town of Zionsville	GAZ	GAZ:00242909	city	ENVO	ENVO:00000856	39.88	degree	UO	UO:0000185	-86.27	degree	UO	UO:0000185	258 m	meter	UO	UO:0000008	Sample collections	Precipitation 20	2014-07-22T00:00
Indianapolis daily precipitation	Town of Zionsville	GAZ	GAZ:00242909	city	ENVO	ENVO:00000856	39.88	degree	UO	UO:0000185	-86.27	degree	UO	UO:0000185	258 m	meter	UO	UO:0000008	Sample collections	Precipitation 21	2014-07-23T00:00
Indianapolis daily precipitation	Town of Zionsville	GAZ	GAZ:00242909	city	ENVO	ENVO:00000856	39.88	degree	UO	UO:0000185	-86.27	degree	UO	UO:0000185	258 m	meter	UO	UO:0000008	Sample collections	Precipitation 22	2014-07-25T00:00
Indianapolis daily precipitation	Town of Zionsville	GAZ	GAZ:00242909	city	ENVO	ENVO:00000856	39.88	degree	UO	UO:0000185	-86.27	degree	UO	UO:0000185	258 m	meter	UO	UO:0000008	Sample collections	Precipitation 23	2014-07-26T00:00
Indianapolis daily precipitation	Town of Zionsville	GAZ	GAZ:00242909	city	ENVO	ENVO:00000856	39.88	degree	UO	UO:0000185	-86.27	degree	UO	UO:0000185	258 m	meter	UO	UO:0000008	Sample collections	Precipitation 24	2014-07-27T00:00
Indianapolis daily precipitation	Town of Zionsville	GAZ	GAZ:00242909	city	ENVO	ENVO:00000856	39.88	degree	UO	UO:0000185	-86.27	degree	UO	UO:0000185	258 m	meter	UO	UO:0000008	Sample collections	Precipitation 25	2014-07-28T00:00
Indianapolis daily precipitation	Town of Zionsville	GAZ	GAZ:00242909	city	ENVO	ENVO:00000856	39.88	degree	UO	UO:0000185	-86.27	degree	UO	UO:0000185	258 m	meter	UO	UO:0000008	Sample collections	Precipitation 26	2014-07-29T00:00
Indianapolis daily precipitation	Town of Zionsville	GAZ	GAZ:00242909	city	ENVO	ENVO:00000856	39.88	degree	UO	UO:0000185	-86.27	degree	UO	UO:0000185	258 m	meter	UO	UO:0000008	Sample collections	Precipitation 27	2014-07-30T00:00
Indianapolis daily precipitation	Town of Zionsville	GAZ	GAZ:00242909	city	ENVO	ENVO:00000856	39.88	degree	UO	UO:0000185	-86.27	degree	UO	UO:0000185	258 m	meter	UO	UO:0000008	Sample collections	Precipitation 28	2014-08-01T00:00
Indianapolis daily precipitation	Town of Zionsville	GAZ	GAZ:00242909	city	ENVO	ENVO:00000856	39.88	degree	UO	UO:0000185	-86.27	degree	UO	UO:0000185	258 m	meter	UO	UO:0000008	Sample collections	Precipitation 29	2014-08-02T00:00
Indianapolis daily precipitation	Town of Zionsville	GAZ	GAZ:00242909	city	ENVO	ENVO:00000856	39.88	degree	UO	UO:0000185	-86.27	degree	UO	UO:0000185	258 m	meter	UO	UO:0000008	Sample collections	Precipitation 30	2014-08-03T00:00
Indianapolis daily precipitation	Town of Zionsville	GAZ	GAZ:00242909	city	ENVO	ENVO:00000856	39.88	degree	UO	UO:0000185	-86.27	degree	UO	UO:0000185	258 m	meter	UO	UO:0000008	Sample collections	Precipitation 31	2014-08-10T00:00
Indianapolis daily precipitation	Town of Zionsville	GAZ	GAZ:00242909	city	ENVO	ENVO:00000856	39.88	degree	UO	UO:0000185	-86.27	degree	UO	UO:0000185	258 m	meter	UO	UO:0000008	Sample collections	Precipitation 32	2014-08-11T00:00
Indianapolis daily precipitation	Town of Zionsville	GAZ	GAZ:00242909	city	ENVO	ENVO:00000856	39.88	degree	UO	UO:0000185	-86.27	degree	UO	UO:0000185	258 m	meter	UO	UO:0000008	Sample collections	Precipitation 33	2014-08-12T00:00
Indianapolis daily precipitation	Town of Zionsville	GAZ	GAZ:00242909	city	ENVO	ENVO:00000856	39.88	degree	UO	UO:0000185	-86.27	degree	UO	UO:0000185	258 m	meter	UO	UO:0000008	Sample collections	Precipitation 34	2014-08-18T00:00
Indianapolis daily precipitation	Town of Zionsville	GAZ	GAZ:00242909	city	ENVO	ENVO:00000856	39.88	degree	UO	UO:0000185	-86.27	degree	UO	UO:0000185	258 m	meter	UO	UO:0000008	Sample collections	Precipitation 35	2014-08-19T00:00
Indianapolis daily precipitation	Town of Zionsville	GAZ	GAZ:00242909	city	ENVO	ENVO:00000856	39.88	degree	UO	UO:0000185	-86.27	degree	UO	UO:0000185	258 m	meter	UO	UO:0000008	Sample collections	Precipitation 36	2014-08-20T00:00
Indianapolis daily precipitation	Town of Zionsville	GAZ	GAZ:00242909	city	ENVO	ENVO:00000856	39.88	degree	UO	UO:0000185	-86.27	degree	UO	UO:0000185	258 m	meter	UO	UO:0000008	Sample collections	Precipitation 37	2014-08-21T00:00
Indianapolis daily precipitation	Town of Zionsville	GAZ	GAZ:00242909	city	ENVO	ENVO:00000856	39.88	degree	UO	UO:0000185	-86.27	degree	UO	UO:0000185	258 m	meter	UO	UO:0000008	Sample collections	Precipitation 38	2014-08-22T00:00
Indianapolis daily precipitation	Town of Zionsville	GAZ	GAZ:00242909	city	ENVO	ENVO:00000856	39.88	degree	UO	UO:0000185	-86.27	degree	UO	UO:0000185	258 m	meter	UO	UO:0000008	Sample collections	Precipitation 39	2014-08-23T00:00
Indianapolis daily precipitation	Town of Zionsville	GAZ	GAZ:00242909	city	ENVO	ENVO:00000856	39.88	degree	UO	UO:0000185	-86.27	degree	UO	UO:0000185	258 m	meter	UO	UO:0000008	Sample collections	Precipitation 40	2014-08-31T00:00
Indianapolis daily precipitation	Town of Zionsville	GAZ	GAZ:00242909	city	ENVO	ENVO:00000856	39.88	degree	UO	UO:0000185	-86.27	degree	UO	UO:0000185	258 m	meter	UO	UO:0000008	Sample collections	Precipitation 41	2014-09-01T00:00
Indianapolis daily precipitation	Town of Zionsville	GAZ	GAZ:00242909	city	ENVO	ENVO:00000856	39.88	degree	UO	UO:0000185	-86.27	degree	UO	UO:0000185	258 m	meter	UO	UO:0000008	Sample collections	Precipitation 42	2014-09-02T00:00
Indianapolis daily precipitation	Town of Zionsville	GAZ	GAZ:00242909	city	ENVO	ENVO:00000856	39.88	degree	UO	UO:0000185	-86.27	degree	UO	UO:0000185	258 m	meter	UO	UO:0000008	Sample collections	Precipitation 43	2014-09-05T00:00
Indianapolis daily precipitation	Town of Zionsville	GAZ	GAZ:00242909	city	ENVO	ENVO:00000856	39.88	degree	UO	UO:0000185	-86.27	degree	UO	UO:0000185	258 m	meter	UO	UO:0000008	Sample collections	Precipitation 44	2014-09-06T00:00
Indianapolis daily precipitation	Town of Zionsville	GAZ	GAZ:00242909	city	ENVO	ENVO:00000856	39.88	degree	UO	UO:0000185	-86.27	degree	UO	UO:0000185	258 m	meter	UO	UO:0000008	Sample collections	Precipitation 45	2014-09-10T00:00
Indianapolis daily precipitation	Town of Zionsville	GAZ	GAZ:00242909	city	ENVO	ENVO:00000856	39.88	degree	UO	UO:0000185	-86.27	degree	UO	UO:0000185	258 m	meter	UO	UO:0000008	Sample collections	Precipitation 46	2014-09-15T00:00
Indianapolis daily precipitation	Town of Zionsville	GAZ	GAZ:00242909	city	ENVO	ENVO:00000856	39.88	degree	UO	UO:0000185	-86.27	degree	UO	UO:0000185	258 m	meter	UO	UO:0000008	Sample collections	Precipitation 47	2014-09-20T00:00
Indianapolis daily precipitation	Town of Zionsville	GAZ	GAZ:00242909	city	ENVO	ENVO:00000856	39.88	degree	UO	UO:0000185	-86.27	degree	UO	UO:0000185	258 m	meter	UO	UO:0000008	Sample collections	Precipitation 48	2014-10-02T00:00
Indianapolis daily precipitation	Town of Zionsville	GAZ	GAZ:00242909	city	ENVO	ENVO:00000856	39.88	degree	UO	UO:0000185	-86.27	degree	UO	UO:0000185	258 m	meter	UO	UO:0000008	Sample collections	Precipitation 49	2014-10-03T00:00
Indianapolis daily precipitation	Town of Zionsville	GAZ	GAZ:00242909	city	ENVO	ENVO:00000856	39.88	degree	UO	UO:0000185	-86.27	degree	UO	UO:0000185	258 m	meter	UO	UO:0000008	Sample collections	Precipitation 50	2014-10-06T00:00
Indianapolis daily precipitation	Town of Zionsville	GAZ	GAZ:00242909	city	ENVO	ENVO:00000856	39.88	degree	UO	UO:0000185	-86.27	degree	UO	UO:0000185	258 m	meter	UO	UO:0000008	Sample collections	Precipitation 51	2014-10-07T00:00
Indianapolis daily precipitation	Town of Zionsville	GAZ	GAZ:00242909	city	ENVO	ENVO:00000856	39.88	degree	UO	UO:0000185	-86.27	degree	UO	UO:0000185	258 m	meter	UO	UO:0000008	Sample collections	Precipitation 52	2014-10-08T00:00
Indianapolis daily precipitation	Town of Zionsville	GAZ	GAZ:00242909	city	ENVO	ENVO:00000856	39.88	degree	UO	UO:0000185	-86.27	degree	UO	UO:0000185	258 m	meter	UO	UO:0000008	Sample collections	Precipitation 53	2014-10-09T00:00
Indianapolis daily precipitation	Town of Zionsville	GAZ	GAZ:00242909	city	ENVO	ENVO:00000856	39.88	degree	UO	UO:0000185	-86.27	degree	UO	UO:0000185	258 m	meter	UO	UO:0000008	Sample collections	Precipitation 54	2014-10-13T00:00
Indianapolis daily precipitation	Town of Zionsville	GAZ	GAZ:00242909	city	ENVO	ENVO:00000856	39.88	degree	UO	UO:0000185	-86.27	degree	UO	UO:0000185	258 m	meter	UO	UO:0000008	Sample collections	Precipitation 55	2014-10-14T00:00
Indianapolis daily precipitation	Town of Zionsville	GAZ	GAZ:00242909	city	ENVO	ENVO:00000856	39.88	degree	UO	UO:0000185	-86.27	degree	UO	UO:0000185	258 m	meter	UO	UO:0000008	Sample collections	Precipitation 56	2014-10-15T00:00
Indianapolis daily precipitation	Town of Zionsville	GAZ	GAZ:00242909	city	ENVO	ENVO:00000856	39.88	degree	UO	UO:0000185	-86.27	degree	UO	UO:0000185	258 m	meter	UO	UO:0000008	Sample collections	Precipitation 57	2014-10-21T00:00
Indianapolis daily precipitation	Town of Zionsville	GAZ	GAZ:00242909	city	ENVO	ENVO:00000856	39.88	degree	UO	UO:0000185	-86.27	degree	UO	UO:0000185	258 m	meter	UO	UO:0000008	Sample collections	Precipitation 58	2014-10-28T00:00
Indianapolis daily precipitation	Town of Zionsville	GAZ	GAZ:00242909	city	ENVO	ENVO:00000856	39.88	degree	UO	UO:0000185	-86.27	degree	UO	UO:0000185	258 m	meter	UO	UO:0000008	Sample collections	Precipitation 59	2014-10-30T00:00
Indianapolis daily precipitation	Town of Zionsville	GAZ	GAZ:00242909	city	ENVO	ENVO:00000856	39.88	degree	UO	UO:0000185	-86.27	degree	UO	UO:0000185	258 m	meter	UO	UO:0000008	Sample collections	Precipitation 60	2014-11-04T00:00
Indianapolis daily precipitation	Town of Zionsville	GAZ	GAZ:00242909	city	ENVO	ENVO:00000856	39.88	degree	UO	UO:0000185	-86.27	degree	UO	UO:0000185	258 m	meter	UO	UO:0000008	Sample collections	Precipitation 61	2014-11-11T00:00
Indianapolis daily precipitation	Town of Zionsville	GAZ	GAZ:00242909	city	ENVO	ENVO:00000856	39.88	degree	UO	UO:0000185	-86.27	degree	UO	UO:0000185	258 m	meter	UO	UO:0000008	Sample collections	Precipitation 62	2014-11-14T00:00
Indianapolis daily precipitation	Town of Zionsville	GAZ	GAZ:00242909	city	ENVO	ENVO:00000856	39.88	degree	UO	UO:0000185	-86.27	degree	UO	UO:0000185	258 m	meter	UO	UO:0000008	Sample collections	Precipitation 63	2014-11-16T00:00
Indianapolis daily precipitation	Town of Zionsville	GAZ	GAZ:00242909	city	ENVO	ENVO:00000856	39.88	degree	UO	UO:0000185	-86.27	degree	UO	UO:0000185	258 m	meter	UO	UO:0000008	Sample collections	Precipitation 64	2014-11-21T00:00
Indianapolis daily precipitation	Town of Zionsville	GAZ	GAZ:00242909	city	ENVO	ENVO:00000856	39.88	degree	UO	UO:0000185	-86.27	degree	UO	UO:0000185	258 m	meter	UO	UO:0000008	Sample collections	Precipitation 65	2014-11-22T00:00
Indianapolis daily precipitation	Town of Zionsville	GAZ	GAZ:00242909	city	ENVO	ENVO:00000856	39.88	degree	UO	UO:0000185	-86.27	degree	UO	UO:0000185	258 m	meter	UO	UO:0000008	Sample collections	Precipitation 66	2014-11-23T00:00
Indianapolis daily precipitation	Town of Zionsville	GAZ	GAZ:00242909	city	ENVO	ENVO:00000856	39.88	degree	UO	UO:0000185	-86.27	degree	UO	UO:0000185	258 m	meter	UO	UO:0000008	Sample collections	Precipitation 67	2014-11-27T00:00
Indianapolis daily precipitation	Town of Zionsville	GAZ	GAZ:00242909	city	ENVO	ENVO:00000856	39.88	degree	UO	UO:0000185	-86.27	degree	UO	UO:0000185	258 m	meter	UO	UO:0000008	Sample collections	Precipitation 68	2014-11-30T00:00
Indianapolis daily precipitation	Town of Zionsville	GAZ	GAZ:00242909	city	ENVO	ENVO:00000856	39.88	degree	UO	UO:0000185	-86.27	degree	UO	UO:0000185	258 m	meter	UO	UO:0000008	Sample collections	Precipitation 69	2014-12-04T00:00
Indianapolis daily precipitation	Town of Zionsville	GAZ	GAZ:00242909	city	ENVO	ENVO:00000856	39.88	degree	UO	UO:0000185	-86.27	degree	UO	UO:0000185	258 m	meter	UO	UO:0000008	Sample collections	Precipitation 70	2014-12-05T00:00
Indianapolis daily precipitation	Town of Zionsville	GAZ	GAZ:00242909	city	ENVO	ENVO:00000856	39.88	degree	UO	UO:0000185	-86.27	degree	UO	UO:0000185	258 m	meter	UO	UO:0000008	Sample collections	Precipitation 71	2014-12-08T00:00
Indianapolis daily precipitation	Town of Zionsville	GAZ	GAZ:00242909	city	ENVO	ENVO:00000856	39.88	degree	UO	UO:0000185	-86.27	degree	UO	UO:0000185	258 m	meter	UO	UO:0000008	Sample collections	Precipitation 72	2014-12-15T00:00
Indianapolis daily precipitation	Town of Zionsville	GAZ	GAZ:00242909	city	ENVO	ENVO:00000856	39.88	degree	UO	UO:0000185	-86.27	degree	UO	UO:0000185	258 m	meter	UO	UO:0000008	Sample collections	Precipitation 73	2014-12-16T00:00
Indianapolis daily precipitation	Town of Zionsville	GAZ	GAZ:00242909	city	ENVO	ENVO:00000856	39.88	degree	UO	UO:0000185	-86.27	degree	UO	UO:0000185	258 m	meter	UO	UO:0000008	Sample collections	Precipitation 74	2014-12-22T00:00
Indianapolis daily precipitation	Town of Zionsville	GAZ	GAZ:00242909	city	ENVO	ENVO:00000856	39.88	degree	UO	UO:0000185	-86.27	degree	UO	UO:0000185	258 m	meter	UO	UO:0000008	Sample collections	Precipitation 75	2014-12-24T00:00
Indianapolis daily precipitation	Town of Zionsville	GAZ	GAZ:00242909	city	ENVO	ENVO:00000856	39.88	degree	UO	UO:0000185	-86.27	degree	UO	UO:0000185	258 m	meter	UO	UO:0000008	Sample collections	Precipitation 76	2014-12-27T00:00
Indianapolis daily precipitation	Town of Zionsville	GAZ	GAZ:00242909	city	ENVO	ENVO:00000856	39.88	degree	UO	UO:0000185	-86.27	degree	UO	UO:0000185	258 m	meter	UO	UO:0000008	Sample collections	Precipitation 77	2015-01-03T00:00
Indianapolis daily precipitation	Town of Zionsville	GAZ	GAZ:00242909	city	ENVO	ENVO:00000856	39.88	degree	UO	UO:0000185	-86.27	degree	UO	UO:0000185	258 m	meter	UO	UO:0000008	Sample collections	Precipitation 78	2015-01-04T00:00
Indianapolis daily precipitation	Town of Zionsville	GAZ	GAZ:00242909	city	ENVO	ENVO:00000856	39.88	degree	UO	UO:0000185	-86.27	degree	UO	UO:0000185	258 m	meter	UO	UO:0000008	Sample collections	Precipitation 79	2015-01-05T00:00
Indianapolis daily precipitation	Town of Zionsville	GAZ	GAZ:00242909	city	ENVO	ENVO:00000856	39.88	degree	UO	UO:0000185	-86.27	degree	UO	UO:0000185	258 m	meter	UO	UO:0000008	Sample collections	Precipitation 80	2015-01-09T00:00
Indianapolis daily precipitation	Town of Zionsville	GAZ	GAZ:00242909	city	ENVO	ENVO:00000856	39.88	degree	UO	UO:0000185	-86.27	degree	UO	UO:0000185	258 m	meter	UO	UO:0000008	Sample collections	Precipitation 81	2015-01-11T00:00
Indianapolis daily precipitation	Town of Zionsville	GAZ	GAZ:00242909	city	ENVO	ENVO:00000856	39.88	degree	UO	UO:0000185	-86.27	degree	UO	UO:0000185	258 m	meter	UO	UO:0000008	Sample collections	Precipitation 82	2015-01-18T00:00
Indianapolis daily precipitation	Town of Zionsville	GAZ	GAZ:00242909	city	ENVO	ENVO:00000856	39.88	degree	UO	UO:0000185	-86.27	degree	UO	UO:0000185	258 m	meter	UO	UO:0000008	Sample collections	Precipitation 83	2015-01-25T00:00
Indianapolis daily precipitation	Town of Zionsville	GAZ	GAZ:00242909	city	ENVO	ENVO:00000856	39.88	degree	UO	UO:0000185	-86.27	degree	UO	UO:0000185	258 m	meter	UO	UO:0000008	Sample collections	Precipitation 84	2015-02-01T00:00
Indianapolis daily precipitation	Town of Zionsville	GAZ	GAZ:00242909	city	ENVO	ENVO:00000856	39.88	degree	UO	UO:0000185	-86.27	degree	UO	UO:0000185	258 m	meter	UO	UO:0000008	Sample collections	Precipitation 85	2015-02-11T00:00
Indianapolis daily precipitation	Town of Zionsville	GAZ	GAZ:00242909	city	ENVO	ENVO:00000856	39.88	degree	UO	UO:0000185	-86.27	degree	UO	UO:0000185	258 m	meter	UO	UO:0000008	Sample collections	Precipitation 86	2015-02-12T00:00
Indianapolis daily precipitation	Town of Zionsville	GAZ	GAZ:00242909	city	ENVO	ENVO:00000856	39.88	degree	UO	UO:0000185	-86.27	degree	UO	UO:0000185	258 m	meter	UO	UO:0000008	Sample collections	Precipitation 87	2015-02-16T00:00
Indianapolis daily precipitation	Town of Zionsville	GAZ	GAZ:00242909	city	ENVO	ENVO:00000856	39.88	degree	UO	UO:0000185	-86.27	degree	UO	UO:0000185	258 m	meter	UO	UO:0000008	Sample collections	Precipitation 88	2015-02-18T00:00
Indianapolis daily precipitation	Town of Zionsville	GAZ	GAZ:00242909	city	ENVO	ENVO:00000856	39.88	degree	UO	UO:0000185	-86.27	degree	UO	UO:0000185	258 m	meter	UO	UO:0000008	Sample collections	Precipitation 89	2015-02-21T00:00
Indianapolis daily precipitation	Town of Zionsville	GAZ	GAZ:00242909	city	ENVO	ENVO:00000856	39.88	degree	UO	UO:0000185	-86.27	degree	UO	UO:0000185	258 m	meter	UO	UO:0000008	Sample collections	Precipitation 90	2015-02-26T00:00
Indianapolis daily precipitation	Town of Zionsville	GAZ	GAZ:00242909	city	ENVO	ENVO:00000856	39.88	degree	UO	UO:0000185	-86.27	degree	UO	UO:0000185	258 m	meter	UO	UO:0000008	Sample collections	Precipitation 91	2015-03-01T00:00
Indianapolis daily precipitation	Town of Zionsville	GAZ	GAZ:00242909	city	ENVO	ENVO:00000856	39.88	degree	UO	UO:0000185	-86.27	degree	UO	UO:0000185	258 m	meter	UO	UO:0000008	Sample collections	Precipitation 92	2015-03-10T00:00
Indianapolis daily precipitation	Town of Zionsville	GAZ	GAZ:00242909	city	ENVO	ENVO:00000856	39.88	degree	UO	UO:0000185	-86.27	degree	UO	UO:0000185	258 m	meter	UO	UO:0000008	Sample collections	Precipitation 93	2015-03-13T00:00
Indianapolis daily precipitation	Town of Zionsville	GAZ	GAZ:00242909	city	ENVO	ENVO:00000856	39.88	degree	UO	UO:0000185	-86.27	degree	UO	UO:0000185	258 m	meter	UO	UO:0000008	Sample collections	Precipitation 94	2015-03-14T00:00
Indianapolis daily precipitation	Town of Zionsville	GAZ	GAZ:00242909	city	ENVO	ENVO:00000856	39.88	degree	UO	UO:0000185	-86.27	degree	UO	UO:0000185	258 m	meter	UO	UO:0000008	Sample collections	Precipitation 95	2015-03-19T00:00
Indianapolis daily precipitation	Town of Zionsville	GAZ	GAZ:00242909	city	ENVO	ENVO:00000856	39.88	degree	UO	UO:0000185	-86.27	degree	UO	UO:0000185	258 m	meter	UO	UO:0000008	Sample collections	Precipitation 96	2015-03-23T00:00
Indianapolis daily precipitation	Town of Zionsville	GAZ	GAZ:00242909	city	ENVO	ENVO:00000856	39.88	degree	UO	UO:0000185	-86.27	degree	UO	UO:0000185	258 m	meter	UO	UO:0000008	Sample collections	Precipitation 97	2015-03-24T00:00
Indianapolis daily precipitation	Town of Zionsville	GAZ	GAZ:00242909	city	ENVO	ENVO:00000856	39.88	degree	UO	UO:0000185	-86.27	degree	UO	UO:0000185	258 m	meter	UO	UO:0000008	Sample collections	Precipitation 98	2015-03-26T00:00
Indianapolis daily precipitation	Town of Zionsville	GAZ	GAZ:00242909	city	ENVO	ENVO:00000856	39.88	degree	UO	UO:0000185	-86.27	degree	UO	UO:0000185	258 m	meter	UO	UO:0000008	Sample collections	Precipitation 99	2015-03-29T00:00
Indianapolis daily precipitation	Town of Zionsville	GAZ	GAZ:00242909	city	ENVO	ENVO:00000856	39.88	degree	UO	UO:0000185	-86.27	degree	UO	UO:0000185	258 m	meter	UO	UO:0000008	Sample collections	Precipitation 100	2015-04-02T00:00
Indianapolis daily precipitation	Town of Zionsville	GAZ	GAZ:00242909	city	ENVO	ENVO:00000856	39.88	degree	UO	UO:0000185	-86.27	degree	UO	UO:0000185	258 m	meter	UO	UO:0000008	Sample collections	Precipitation 101	2015-04-03T00:00
Indianapolis daily precipitation	Town of Zionsville	GAZ	GAZ:00242909	city	ENVO	ENVO:00000856	39.88	degree	UO	UO:0000185	-86.27	degree	UO	UO:0000185	258 m	meter	UO	UO:0000008	Sample collections	Precipitation 102	2015-04-06T00:00
Indianapolis daily precipitation	Town of Zionsville	GAZ	GAZ:00242909	city	ENVO	ENVO:00000856	39.88	degree	UO	UO:0000185	-86.27	degree	UO	UO:0000185	258 m	meter	UO	UO:0000008	Sample collections	Precipitation 103	2015-04-07T00:00
Indianapolis daily precipitation	Town of Zionsville	GAZ	GAZ:00242909	city	ENVO	ENVO:00000856	39.88	degree	UO	UO:0000185	-86.27	degree	UO	UO:0000185	258 m	meter	UO	UO:0000008	Sample collections	Precipitation 104	2015-04-08T00:00
Indianapolis daily precipitation	Town of Zionsville	GAZ	GAZ:00242909	city	ENVO	ENVO:00000856	39.88	degree	UO	UO:0000185	-86.27	degree	UO	UO:0000185	258 m	meter	UO	UO:0000008	Sample collections	Precipitation 105	2015-04-09T00:00
Indianapolis daily precipitation	Town of Zionsville	GAZ	GAZ:00242909	city	ENVO	ENVO:00000856	39.88	degree	UO	UO:0000185	-86.27	degree	UO	UO:0000185	258 m	meter	UO	UO:0000008	Sample collections	Precipitation 106	2015-04-10T00:00
Indianapolis daily precipitation	Town of Zionsville	GAZ	GAZ:00242909	city	ENVO	ENVO:00000856	39.88	degree	UO	UO:0000185	-86.27	degree	UO	UO:0000185	258 m	meter	UO	UO:0000008	Sample collections	Precipitation 107	2015-04-16T00:00
Indianapolis daily precipitation	Town of Zionsville	GAZ	GAZ:00242909	city	ENVO	ENVO:00000856	39.88	degree	UO	UO:0000185	-86.27	degree	UO	UO:0000185	258 m	meter	UO	UO:0000008	Sample collections	Precipitation 108	2015-04-19T00:00
Indianapolis daily precipitation	Town of Zionsville	GAZ	GAZ:00242909	city	ENVO	ENVO:00000856	39.88	degree	UO	UO:0000185	-86.27	degree	UO	UO:0000185	258 m	meter	UO	UO:0000008	Sample collections	Precipitation 109	2015-04-20T00:00
Indianapolis daily precipitation	Town of Zionsville	GAZ	GAZ:00242909	city	ENVO	ENVO:00000856	39.88	degree	UO	UO:0000185	-86.27	degree	UO	UO:0000185	258 m	meter	UO	UO:0000008	Sample collections	Precipitation 110	2015-04-22T00:00
Indianapolis daily precipitation	Town of Zionsville	GAZ	GAZ:00242909	city	ENVO	ENVO:00000856	39.88	degree	UO	UO:0000185	-86.27	degree	UO	UO:0000185	258 m	meter	UO	UO:0000008	Sample collections	Precipitation 111	2015-05-09T00:00
Indianapolis daily precipitation	Town of Zionsville	GAZ	GAZ:00242909	city	ENVO	ENVO:00000856	39.88	degree	UO	UO:0000185	-86.27	degree	UO	UO:0000185	258 m	meter	UO	UO:0000008	Sample collections	Precipitation 112	2015-05-10T00:00
Indianapolis daily precipitation	Town of Zionsville	GAZ	GAZ:00242909	city	ENVO	ENVO:00000856	39.88	degree	UO	UO:0000185	-86.27	degree	UO	UO:0000185	258 m	meter	UO	UO:0000008	Sample collections	Precipitation 113	2015-05-11T00:00
Indianapolis daily precipitation	Town of Zionsville	GAZ	GAZ:00242909	city	ENVO	ENVO:00000856	39.88	degree	UO	UO:0000185	-86.27	degree	UO	UO:0000185	258 m	meter	UO	UO:0000008	Sample collections	Precipitation 114	2015-05-15T00:00
Indianapolis daily precipitation	Town of Zionsville	GAZ	GAZ:00242909	city	ENVO	ENVO:00000856	39.88	degree	UO	UO:0000185	-86.27	degree	UO	UO:0000185	258 m	meter	UO	UO:0000008	Sample collections	Precipitation 115	2015-05-16T00:00
Indianapolis daily precipitation	Town of Zionsville	GAZ	GAZ:00242909	city	ENVO	ENVO:00000856	39.88	degree	UO	UO:0000185	-86.27	degree	UO	UO:0000185	258 m	meter	UO	UO:0000008	Sample collections	Precipitation 116	2015-05-17T00:00
Indianapolis daily precipitation	Town of Zionsville	GAZ	GAZ:00242909	city	ENVO	ENVO:00000856	39.88	degree	UO	UO:0000185	-86.27	degree	UO	UO:0000185	258 m	meter	UO	UO:0000008	Sample collections	Precipitation 117	2015-05-20T00:00
Indianapolis daily precipitation	Town of Zionsville	GAZ	GAZ:00242909	city	ENVO	ENVO:00000856	39.88	degree	UO	UO:0000185	-86.27	degree	UO	UO:0000185	258 m	meter	UO	UO:0000008	Sample collections	Precipitation 118	2015-05-30T00:00
Indianapolis daily precipitation	Town of Zionsville	GAZ	GAZ:00242909	city	ENVO	ENVO:00000856	39.88	degree	UO	UO:0000185	-86.27	degree	UO	UO:0000185	258 m	meter	UO	UO:0000008	Sample collections	Precipitation 119	2015-05-31T00:00
Indianapolis daily precipitation	Town of Zionsville	GAZ	GAZ:00242909	city	ENVO	ENVO:00000856	39.88	degree	UO	UO:0000185	-86.27	degree	UO	UO:0000185	258 m	meter	UO	UO:0000008	Sample collections	Precipitation 120	2015-06-08T00:00
Indianapolis daily precipitation	Town of Zionsville	GAZ	GAZ:00242909	city	ENVO	ENVO:00000856	39.88	degree	UO	UO:0000185	-86.27	degree	UO	UO:0000185	258 m	meter	UO	UO:0000008	Sample collections	Precipitation 121	2015-06-12T00:00
Indianapolis daily precipitation	Town of Zionsville	GAZ	GAZ:00242909	city	ENVO	ENVO:00000856	39.88	degree	UO	UO:0000185	-86.27	degree	UO	UO:0000185	258 m	meter	UO	UO:0000008	Sample collections	Precipitation 122	2015-06-14T00:00
Indianapolis daily precipitation	Town of Zionsville	GAZ	GAZ:00242909	city	ENVO	ENVO:00000856	39.88	degree	UO	UO:0000185	-86.27	degree	UO	UO:0000185	258 m	meter	UO	UO:0000008	Sample collections	Precipitation 123	2015-06-15T00:00
Indianapolis daily precipitation	Town of Zionsville	GAZ	GAZ:00242909	city	ENVO	ENVO:00000856	39.88	degree	UO	UO:0000185	-86.27	degree	UO	UO:0000185	258 m	meter	UO	UO:0000008	Sample collections	Precipitation 124	2015-06-16T00:00
Indianapolis daily precipitation	Town of Zionsville	GAZ	GAZ:00242909	city	ENVO	ENVO:00000856	39.88	degree	UO	UO:0000185	-86.27	degree	UO	UO:0000185	258 m	meter	UO	UO:0000008	Sample collections	Precipitation 125	2015-06-17T00:00
Indianapolis daily precipitation	Town of Zionsville	GAZ	GAZ:00242909	city	ENVO	ENVO:00000856	39.88	degree	UO	UO:0000185	-86.27	degree	UO	UO:0000185	258 m	meter	UO	UO:0000008	Sample collections	Precipitation 126	2015-06-18T00:00
Indianapolis daily precipitation	Town of Zionsville	GAZ	GAZ:00242909	city	ENVO	ENVO:00000856	39.88	degree	UO	UO:0000185	-86.27	degree	UO	UO:0000185	258 m	meter	UO	UO:0000008	Sample collections	Precipitation 127	2015-06-19T00:00
Indianapolis daily precipitation	Town of Zionsville	GAZ	GAZ:00242909	city	ENVO	ENVO:00000856	39.88	degree	UO	UO:0000185	-86.27	degree	UO	UO:0000185	258 m	meter	UO	UO:0000008	Sample collections	Precipitation 128	2015-06-21T00:00
Indianapolis daily precipitation	Town of Zionsville	GAZ	GAZ:00242909	city	ENVO	ENVO:00000856	39.88	degree	UO	UO:0000185	-86.27	degree	UO	UO:0000185	258 m	meter	UO	UO:0000008	Sample collections	Precipitation 129	2015-06-25T00:00
Indianapolis daily precipitation	Town of Zionsville	GAZ	GAZ:00242909	city	ENVO	ENVO:00000856	39.88	degree	UO	UO:0000185	-86.27	degree	UO	UO:0000185	258 m	meter	UO	UO:0000008	Sample collections	Precipitation 130	2015-06-26T00:00
Indianapolis daily precipitation	Town of Zionsville	GAZ	GAZ:00242909	city	ENVO	ENVO:00000856	39.88	degree	UO	UO:0000185	-86.27	degree	UO	UO:0000185	258 m	meter	UO	UO:0000008	Sample collections	Precipitation 131	2015-06-27T00:00
Indianapolis daily precipitation	Town of Zionsville	GAZ	GAZ:00242909	city	ENVO	ENVO:00000856	39.88	degree	UO	UO:0000185	-86.27	degree	UO	UO:0000185	258 m	meter	UO	UO:0000008	Sample collections	Precipitation 132	2015-06-28T00:00
Indianapolis daily precipitation	Town of Zionsville	GAZ	GAZ:00242909	city	ENVO	ENVO:00000856	39.88	degree	UO	UO:0000185	-86.27	degree	UO	UO:0000185	258 m	meter	UO	UO:0000008	Sample collections	Precipitation 133	2015-06-29T00:00
Indianapolis daily precipitation	Town of Zionsville	GAZ	GAZ:00242909	city	ENVO	ENVO:00000856	39.88	degree	UO	UO:0000185	-86.27	degree	UO	UO:0000185	258 m	meter	UO	UO:0000008	Sample collections	Precipitation 134	2015-07-03T00:00
Indianapolis daily precipitation	Town of Zionsville	GAZ	GAZ:00242909	city	ENVO	ENVO:00000856	39.88	degree	UO	UO:0000185	-86.27	degree	UO	UO:0000185	258 m	meter	UO	UO:0000008	Sample collections	Precipitation 135	2015-07-07T00:00
Indianapolis daily precipitation	Town of Zionsville	GAZ	GAZ:00242909	city	ENVO	ENVO:00000856	39.88	degree	UO	UO:0000185	-86.27	degree	UO	UO:0000185	258 m	meter	UO	UO:0000008	Sample collections	Precipitation 136	2015-07-08T00:00
Indianapolis daily precipitation	Town of Zionsville	GAZ	GAZ:00242909	city	ENVO	ENVO:00000856	39.88	degree	UO	UO:0000185	-86.27	degree	UO	UO:0000185	258 m	meter	UO	UO:0000008	Sample collections	Precipitation 137	2015-07-09T00:00
Indianapolis daily precipitation	Town of Zionsville	GAZ	GAZ:00242909	city	ENVO	ENVO:00000856	39.88	degree	UO	UO:0000185	-86.27	degree	UO	UO:0000185	258 m	meter	UO	UO:0000008	Sample collections	Precipitation 138	2015-07-10T00:00
Indianapolis daily precipitation	Town of Zionsville	GAZ	GAZ:00242909	city	ENVO	ENVO:00000856	39.88	degree	UO	UO:0000185	-86.27	degree	UO	UO:0000185	258 m	meter	UO	UO:0000008	Sample collections	Precipitation 139	2015-07-12T00:00
Indianapolis daily precipitation	Town of Zionsville	GAZ	GAZ:00242909	city	ENVO	ENVO:00000856	39.88	degree	UO	UO:0000185	-86.27	degree	UO	UO:0000185	258 m	meter	UO	UO:0000008	Sample collections	Precipitation 140	2015-07-13T00:00
Indianapolis daily precipitation	Town of Zionsville	GAZ	GAZ:00242909	city	ENVO	ENVO:00000856	39.88	degree	UO	UO:0000185	-86.27	degree	UO	UO:0000185	258 m	meter	UO	UO:0000008	Sample collections	Precipitation 141	2015-07-17T00:00
Indianapolis daily precipitation	Town of Zionsville	GAZ	GAZ:00242909	city	ENVO	ENVO:00000856	39.88	degree	UO	UO:0000185	-86.27	degree	UO	UO:0000185	258 m	meter	UO	UO:0000008	Sample collections	Precipitation 142	2015-07-20T00:00
Indianapolis daily precipitation	Town of Zionsville	GAZ	GAZ:00242909	city	ENVO	ENVO:00000856	39.88	degree	UO	UO:0000185	-86.27	degree	UO	UO:0000185	258 m	meter	UO	UO:0000008	Sample collections	Precipitation 143	2015-07-26T00:00
Indianapolis daily precipitation	Town of Zionsville	GAZ	GAZ:00242909	city	ENVO	ENVO:00000856	39.88	degree	UO	UO:0000185	-86.27	degree	UO	UO:0000185	258 m	meter	UO	UO:0000008	Sample collections	Precipitation 144	2015-08-03T00:00
Indianapolis daily precipitation	Town of Zionsville	GAZ	GAZ:00242909	city	ENVO	ENVO:00000856	39.88	degree	UO	UO:0000185	-86.27	degree	UO	UO:0000185	258 m	meter	UO	UO:0000008	Sample collections	Precipitation 145	2015-08-06T00:00
Indianapolis daily precipitation	Town of Zionsville	GAZ	GAZ:00242909	city	ENVO	ENVO:00000856	39.88	degree	UO	UO:0000185	-86.27	degree	UO	UO:0000185	258 m	meter	UO	UO:0000008	Sample collections	Precipitation 146	2015-08-09T00:00
Indianapolis daily precipitation	Town of Zionsville	GAZ	GAZ:00242909	city	ENVO	ENVO:00000856	39.88	degree	UO	UO:0000185	-86.27	degree	UO	UO:0000185	258 m	meter	UO	UO:0000008	Sample collections	Precipitation 147	2015-08-10T00:00
Indianapolis daily precipitation	Town of Zionsville	GAZ	GAZ:00242909	city	ENVO	ENVO:00000856	39.88	degree	UO	UO:0000185	-86.27	degree	UO	UO:0000185	258 m	meter	UO	UO:0000008	Sample collections	Precipitation 148	2015-08-15T00:00
Indianapolis daily precipitation	Town of Zionsville	GAZ	GAZ:00242909	city	ENVO	ENVO:00000856	39.88	degree	UO	UO:0000185	-86.27	degree	UO	UO:0000185	258 m	meter	UO	UO:0000008	Sample collections	Precipitation 149	2015-08-17T00:00
Indianapolis daily precipitation	Town of Zionsville	GAZ	GAZ:00242909	city	ENVO	ENVO:00000856	39.88	degree	UO	UO:0000185	-86.27	degree	UO	UO:0000185	258 m	meter	UO	UO:0000008	Sample collections	Precipitation 150	2015-08-19T00:00
Indianapolis daily precipitation	Town of Zionsville	GAZ	GAZ:00242909	city	ENVO	ENVO:00000856	39.88	degree	UO	UO:0000185	-86.27	degree	UO	UO:0000185	258 m	meter	UO	UO:0000008	Sample collections	Precipitation 151	2015-08-23T00:00
Indianapolis daily precipitation	Town of Zionsville	GAZ	GAZ:00242909	city	ENVO	ENVO:00000856	39.88	degree	UO	UO:0000185	-86.27	degree	UO	UO:0000185	258 m	meter	UO	UO:0000008	Sample collections	Precipitation 152	2015-09-01T00:00
Indianapolis daily precipitation	Town of Zionsville	GAZ	GAZ:00242909	city	ENVO	ENVO:00000856	39.88	degree	UO	UO:0000185	-86.27	degree	UO	UO:0000185	258 m	meter	UO	UO:0000008	Sample collections	Precipitation 153	2015-09-09T00:00
Indianapolis daily precipitation	Town of Zionsville	GAZ	GAZ:00242909	city	ENVO	ENVO:00000856	39.88	degree	UO	UO:0000185	-86.27	degree	UO	UO:0000185	258 m	meter	UO	UO:0000008	Sample collections	Precipitation 154	2015-09-11T00:00
Indianapolis daily precipitation	Town of Zionsville	GAZ	GAZ:00242909	city	ENVO	ENVO:00000856	39.88	degree	UO	UO:0000185	-86.27	degree	UO	UO:0000185	258 m	meter	UO	UO:0000008	Sample collections	Precipitation 155	2015-09-18T00:00
Indianapolis daily precipitation	Town of Zionsville	GAZ	GAZ:00242909	city	ENVO	ENVO:00000856	39.88	degree	UO	UO:0000185	-86.27	degree	UO	UO:0000185	258 m	meter	UO	UO:0000008	Sample collections	Precipitation 156	2015-09-19T00:00
Indianapolis daily precipitation	Town of Zionsville	GAZ	GAZ:00242909	city	ENVO	ENVO:00000856	39.88	degree	UO	UO:0000185	-86.27	degree	UO	UO:0000185	258 m	meter	UO	UO:0000008	Sample collections	Precipitation 157	2015-09-29T00:00
Indianapolis daily precipitation	Town of Zionsville	GAZ	GAZ:00242909	city	ENVO	ENVO:00000856	39.88	degree	UO	UO:0000185	-86.27	degree	UO	UO:0000185	258 m	meter	UO	UO:0000008	Sample collections	Precipitation 158	2015-10-02T00:00
Indianapolis daily precipitation	Town of Zionsville	GAZ	GAZ:00242909	city	ENVO	ENVO:00000856	39.88	degree	UO	UO:0000185	-86.27	degree	UO	UO:0000185	258 m	meter	UO	UO:0000008	Sample collections	Precipitation 159	2015-10-03T00:00
Indianapolis daily precipitation	Town of Zionsville	GAZ	GAZ:00242909	city	ENVO	ENVO:00000856	39.88	degree	UO	UO:0000185	-86.27	degree	UO	UO:0000185	258 m	meter	UO	UO:0000008	Sample collections	Precipitation 160	2015-10-24T00:00
Indianapolis daily precipitation	Town of Zionsville	GAZ	GAZ:00242909	city	ENVO	ENVO:00000856	39.88	degree	UO	UO:0000185	-86.27	degree	UO	UO:0000185	258 m	meter	UO	UO:0000008	Sample collections	Precipitation 161	2015-10-27T00:00
Indianapolis daily precipitation	Town of Zionsville	GAZ	GAZ:00242909	city	ENVO	ENVO:00000856	39.88	degree	UO	UO:0000185	-86.27	degree	UO	UO:0000185	258 m	meter	UO	UO:0000008	Sample collections	Precipitation 162	2015-10-28T00:00
Indianapolis daily precipitation	Town of Zionsville	GAZ	GAZ:00242909	city	ENVO	ENVO:00000856	39.88	degree	UO	UO:0000185	-86.27	degree	UO	UO:0000185	258 m	meter	UO	UO:0000008	Sample collections	Precipitation 163	2015-11-01T00:00
Indianapolis daily precipitation	Town of Zionsville	GAZ	GAZ:00242909	city	ENVO	ENVO:00000856	39.88	degree	UO	UO:0000185	-86.27	degree	UO	UO:0000185	258 m	meter	UO	UO:0000008	Sample collections	Precipitation 164	2015-11-06T00:00
Indianapolis daily precipitation	Town of Zionsville	GAZ	GAZ:00242909	city	ENVO	ENVO:00000856	39.88	degree	UO	UO:0000185	-86.27	degree	UO	UO:0000185	258 m	meter	UO	UO:0000008	Sample collections	Precipitation 165	2015-11-09T00:00
Indianapolis daily precipitation	Town of Zionsville	GAZ	GAZ:00242909	city	ENVO	ENVO:00000856	39.88	degree	UO	UO:0000185	-86.27	degree	UO	UO:0000185	258 m	meter	UO	UO:0000008	Sample collections	Precipitation 166	2015-11-11T00:00
Indianapolis daily precipitation	Town of Zionsville	GAZ	GAZ:00242909	city	ENVO	ENVO:00000856	39.88	degree	UO	UO:0000185	-86.27	degree	UO	UO:0000185	258 m	meter	UO	UO:0000008	Sample collections	Precipitation 167	2015-11-16T00:00
Indianapolis daily precipitation	Town of Zionsville	GAZ	GAZ:00242909	city	ENVO	ENVO:00000856	39.88	degree	UO	UO:0000185	-86.27	degree	UO	UO:0000185	258 m	meter	UO	UO:0000008	Sample collections	Precipitation 168	2015-11-17T00:00
Indianapolis daily precipitation	Town of Zionsville	GAZ	GAZ:00242909	city	ENVO	ENVO:00000856	39.88	degree	UO	UO:0000185	-86.27	degree	UO	UO:0000185	258 m	meter	UO	UO:0000008	Sample collections	Precipitation 169	2015-11-18T00:00
Indianapolis daily precipitation	Town of Zionsville	GAZ	GAZ:00242909	city	ENVO	ENVO:00000856	39.88	degree	UO	UO:0000185	-86.27	degree	UO	UO:0000185	258 m	meter	UO	UO:0000008	Sample collections	Precipitation 170	2015-11-21T00:00
Indianapolis daily precipitation	Town of Zionsville	GAZ	GAZ:00242909	city	ENVO	ENVO:00000856	39.88	degree	UO	UO:0000185	-86.27	degree	UO	UO:0000185	258 m	meter	UO	UO:0000008	Sample collections	Precipitation 171	2015-11-28T00:00
Indianapolis daily precipitation	Town of Zionsville	GAZ	GAZ:00242909	city	ENVO	ENVO:00000856	39.88	degree	UO	UO:0000185	-86.27	degree	UO	UO:0000185	258 m	meter	UO	UO:0000008	Sample collections	Precipitation 172	2015-12-01T00:00
Indianapolis daily precipitation	Town of Zionsville	GAZ	GAZ:00242909	city	ENVO	ENVO:00000856	39.88	degree	UO	UO:0000185	-86.27	degree	UO	UO:0000185	258 m	meter	UO	UO:0000008	Sample collections	Precipitation 173	2015-12-02T00:00
Indianapolis daily precipitation	Town of Zionsville	GAZ	GAZ:00242909	city	ENVO	ENVO:00000856	39.88	degree	UO	UO:0000185	-86.27	degree	UO	UO:0000185	258 m	meter	UO	UO:0000008	Sample collections	Precipitation 174	2015-12-07T00:00
Indianapolis daily precipitation	Town of Zionsville	GAZ	GAZ:00242909	city	ENVO	ENVO:00000856	39.88	degree	UO	UO:0000185	-86.27	degree	UO	UO:0000185	258 m	meter	UO	UO:0000008	Sample collections	Precipitation 175	2015-12-11T00:00
Indianapolis daily precipitation	Town of Zionsville	GAZ	GAZ:00242909	city	ENVO	ENVO:00000856	39.88	degree	UO	UO:0000185	-86.27	degree	UO	UO:0000185	258 m	meter	UO	UO:0000008	Sample collections	Precipitation 176	2015-12-12T00:00
Indianapolis daily precipitation	Town of Zionsville	GAZ	GAZ:00242909	city	ENVO	ENVO:00000856	39.88	degree	UO	UO:0000185	-86.27	degree	UO	UO:0000185	258 m	meter	UO	UO:0000008	Sample collections	Precipitation 177	2015-12-14T00:00
Indianapolis daily precipitation	Town of Zionsville	GAZ	GAZ:00242909	city	ENVO	ENVO:00000856	39.88	degree	UO	UO:0000185	-86.27	degree	UO	UO:0000185	258 m	meter	UO	UO:0000008	Sample collections	Precipitation 178	2015-12-15T00:00
Indianapolis daily precipitation	Town of Zionsville	GAZ	GAZ:00242909	city	ENVO	ENVO:00000856	39.88	degree	UO	UO:0000185	-86.27	degree	UO	UO:0000185	258 m	meter	UO	UO:0000008	Sample collections	Precipitation 179	2015-12-21T00:00
Indianapolis daily precipitation	Town of Zionsville	GAZ	GAZ:00242909	city	ENVO	ENVO:00000856	39.88	degree	UO	UO:0000185	-86.27	degree	UO	UO:0000185	258 m	meter	UO	UO:0000008	Sample collections	Precipitation 180	2015-12-23T00:00
Indianapolis daily precipitation	Town of Zionsville	GAZ	GAZ:00242909	city	ENVO	ENVO:00000856	39.88	degree	UO	UO:0000185	-86.27	degree	UO	UO:0000185	258 m	meter	UO	UO:0000008	Sample collections	Precipitation 181	2015-12-26T00:00
Indianapolis daily precipitation	Town of Zionsville	GAZ	GAZ:00242909	city	ENVO	ENVO:00000856	39.88	degree	UO	UO:0000185	-86.27	degree	UO	UO:0000185	258 m	meter	UO	UO:0000008	Sample collections	Precipitation 182	2015-12-27T00:00
Indianapolis daily precipitation	Town of Zionsville	GAZ	GAZ:00242909	city	ENVO	ENVO:00000856	39.88	degree	UO	UO:0000185	-86.27	degree	UO	UO:0000185	258 m	meter	UO	UO:0000008	Sample collections	Precipitation 183	2015-12-28T00:00
Indianapolis daily precipitation	Town of Zionsville	GAZ	GAZ:00242909	city	ENVO	ENVO:00000856	39.88	degree	UO	UO:0000185	-86.27	degree	UO	UO:0000185	258 m	meter	UO	UO:0000008	Sample collections	Precipitation 184	2016-01-08T00:00
Indianapolis daily precipitation	Town of Zionsville	GAZ	GAZ:00242909	city	ENVO	ENVO:00000856	39.88	degree	UO	UO:0000185	-86.27	degree	UO	UO:0000185	258 m	meter	UO	UO:0000008	Sample collections	Precipitation 185	2016-01-09T00:00
Indianapolis daily precipitation	Town of Zionsville	GAZ	GAZ:00242909	city	ENVO	ENVO:00000856	39.88	degree	UO	UO:0000185	-86.27	degree	UO	UO:0000185	258 m	meter	UO	UO:0000008	Sample collections	Precipitation 186	2016-01-11T00:00
Indianapolis daily precipitation	Town of Zionsville	GAZ	GAZ:00242909	city	ENVO	ENVO:00000856	39.88	degree	UO	UO:0000185	-86.27	degree	UO	UO:0000185	258 m	meter	UO	UO:0000008	Sample collections	Precipitation 187	2016-01-12T00:00
Indianapolis daily precipitation	Town of Zionsville	GAZ	GAZ:00242909	city	ENVO	ENVO:00000856	39.88	degree	UO	UO:0000185	-86.27	degree	UO	UO:0000185	258 m	meter	UO	UO:0000008	Sample collections	Precipitation 188	2016-01-15T00:00
Indianapolis daily precipitation	Town of Zionsville	GAZ	GAZ:00242909	city	ENVO	ENVO:00000856	39.88	degree	UO	UO:0000185	-86.27	degree	UO	UO:0000185	258 m	meter	UO	UO:0000008	Sample collections	Precipitation 189	2016-01-17T00:00
Indianapolis daily precipitation	Town of Zionsville	GAZ	GAZ:00242909	city	ENVO	ENVO:00000856	39.88	degree	UO	UO:0000185	-86.27	degree	UO	UO:0000185	258 m	meter	UO	UO:0000008	Sample collections	Precipitation 190	2016-01-20T00:00
Indianapolis daily precipitation	Town of Zionsville	GAZ	GAZ:00242909	city	ENVO	ENVO:00000856	39.88	degree	UO	UO:0000185	-86.27	degree	UO	UO:0000185	258 m	meter	UO	UO:0000008	Sample collections	Precipitation 191	2016-02-01T00:00
Indianapolis daily precipitation	Town of Zionsville	GAZ	GAZ:00242909	city	ENVO	ENVO:00000856	39.88	degree	UO	UO:0000185	-86.27	degree	UO	UO:0000185	258 m	meter	UO	UO:0000008	Sample collections	Precipitation 192	2016-02-02T00:00
Indianapolis daily precipitation	Town of Zionsville	GAZ	GAZ:00242909	city	ENVO	ENVO:00000856	39.88	degree	UO	UO:0000185	-86.27	degree	UO	UO:0000185	258 m	meter	UO	UO:0000008	Sample collections	Precipitation 193	2016-02-03T00:00
Indianapolis daily precipitation	Town of Zionsville	GAZ	GAZ:00242909	city	ENVO	ENVO:00000856	39.88	degree	UO	UO:0000185	-86.27	degree	UO	UO:0000185	258 m	meter	UO	UO:0000008	Sample collections	Precipitation 194	2016-02-04T00:00
Indianapolis daily precipitation	Town of Zionsville	GAZ	GAZ:00242909	city	ENVO	ENVO:00000856	39.88	degree	UO	UO:0000185	-86.27	degree	UO	UO:0000185	258 m	meter	UO	UO:0000008	Sample collections	Precipitation 195	2016-02-08T00:00
Indianapolis daily precipitation	Town of Zionsville	GAZ	GAZ:00242909	city	ENVO	ENVO:00000856	39.88	degree	UO	UO:0000185	-86.27	degree	UO	UO:0000185	258 m	meter	UO	UO:0000008	Sample collections	Precipitation 196	2016-02-09T00:00
Indianapolis daily precipitation	Town of Zionsville	GAZ	GAZ:00242909	city	ENVO	ENVO:00000856	39.88	degree	UO	UO:0000185	-86.27	degree	UO	UO:0000185	258 m	meter	UO	UO:0000008	Sample collections	Precipitation 197	2016-02-14T00:00
Indianapolis daily precipitation	Town of Zionsville	GAZ	GAZ:00242909	city	ENVO	ENVO:00000856	39.88	degree	UO	UO:0000185	-86.27	degree	UO	UO:0000185	258 m	meter	UO	UO:0000008	Sample collections	Precipitation 198	2016-02-16T00:00
Indianapolis daily precipitation	Town of Zionsville	GAZ	GAZ:00242909	city	ENVO	ENVO:00000856	39.88	degree	UO	UO:0000185	-86.27	degree	UO	UO:0000185	258 m	meter	UO	UO:0000008	Sample collections	Precipitation 199	2016-02-24T00:00
Indianapolis daily precipitation	Town of Zionsville	GAZ	GAZ:00242909	city	ENVO	ENVO:00000856	39.88	degree	UO	UO:0000185	-86.27	degree	UO	UO:0000185	258 m	meter	UO	UO:0000008	Sample collections	Precipitation 200	2016-02-25T00:00
Indianapolis daily precipitation	Town of Zionsville	GAZ	GAZ:00242909	city	ENVO	ENVO:00000856	39.88	degree	UO	UO:0000185	-86.27	degree	UO	UO:0000185	258 m	meter	UO	UO:0000008	Sample collections	Precipitation 201	2016-02-28T00:00
Indianapolis daily precipitation	Town of Zionsville	GAZ	GAZ:00242909	city	ENVO	ENVO:00000856	39.88	degree	UO	UO:0000185	-86.27	degree	UO	UO:0000185	258 m	meter	UO	UO:0000008	Sample collections	Precipitation 202	2016-02-29T00:00
Indianapolis daily precipitation	Town of Zionsville	GAZ	GAZ:00242909	city	ENVO	ENVO:00000856	39.88	degree	UO	UO:0000185	-86.27	degree	UO	UO:0000185	258 m	meter	UO	UO:0000008	Sample collections	Precipitation 203	2016-03-01T00:00
Indianapolis daily precipitation	Town of Zionsville	GAZ	GAZ:00242909	city	ENVO	ENVO:00000856	39.88	degree	UO	UO:0000185	-86.27	degree	UO	UO:0000185	258 m	meter	UO	UO:0000008	Sample collections	Precipitation 204	2016-03-03T00:00
Indianapolis daily precipitation	Town of Zionsville	GAZ	GAZ:00242909	city	ENVO	ENVO:00000856	39.88	degree	UO	UO:0000185	-86.27	degree	UO	UO:0000185	258 m	meter	UO	UO:0000008	Sample collections	Precipitation 205	2016-03-09T00:00
Indianapolis daily precipitation	Town of Zionsville	GAZ	GAZ:00242909	city	ENVO	ENVO:00000856	39.88	degree	UO	UO:0000185	-86.27	degree	UO	UO:0000185	258 m	meter	UO	UO:0000008	Sample collections	Precipitation 206	2016-03-10T00:00
Indianapolis daily precipitation	Town of Zionsville	GAZ	GAZ:00242909	city	ENVO	ENVO:00000856	39.88	degree	UO	UO:0000185	-86.27	degree	UO	UO:0000185	258 m	meter	UO	UO:0000008	Sample collections	Precipitation 207	2016-03-13T00:00
Indianapolis daily precipitation	Town of Zionsville	GAZ	GAZ:00242909	city	ENVO	ENVO:00000856	39.88	degree	UO	UO:0000185	-86.27	degree	UO	UO:0000185	258 m	meter	UO	UO:0000008	Sample collections	Precipitation 208	2016-03-14T00:00
Indianapolis daily precipitation	Town of Zionsville	GAZ	GAZ:00242909	city	ENVO	ENVO:00000856	39.88	degree	UO	UO:0000185	-86.27	degree	UO	UO:0000185	258 m	meter	UO	UO:0000008	Sample collections	Precipitation 209	2016-03-24T00:00
Indianapolis daily precipitation	Town of Zionsville	GAZ	GAZ:00242909	city	ENVO	ENVO:00000856	39.88	degree	UO	UO:0000185	-86.27	degree	UO	UO:0000185	258 m	meter	UO	UO:0000008	Sample collections	Precipitation 210	2016-03-27T00:00
Indianapolis daily precipitation	Town of Zionsville	GAZ	GAZ:00242909	city	ENVO	ENVO:00000856	39.88	degree	UO	UO:0000185	-86.27	degree	UO	UO:0000185	258 m	meter	UO	UO:0000008	Sample collections	Precipitation 211	2016-03-30T00:00
Indianapolis daily precipitation	Town of Zionsville	GAZ	GAZ:00242909	city	ENVO	ENVO:00000856	39.88	degree	UO	UO:0000185	-86.27	degree	UO	UO:0000185	258 m	meter	UO	UO:0000008	Sample collections	Precipitation 212	2016-03-31T00:00
Indianapolis daily precipitation	Town of Zionsville	GAZ	GAZ:00242909	city	ENVO	ENVO:00000856	39.88	degree	UO	UO:0000185	-86.27	degree	UO	UO:0000185	258 m	meter	UO	UO:0000008	Sample collections	Precipitation 213	2016-04-06T00:00
Indianapolis daily precipitation	Town of Zionsville	GAZ	GAZ:00242909	city	ENVO	ENVO:00000856	39.88	degree	UO	UO:0000185	-86.27	degree	UO	UO:0000185	258 m	meter	UO	UO:0000008	Sample collections	Precipitation 214	2016-04-08T00:00
Indianapolis daily precipitation	Town of Zionsville	GAZ	GAZ:00242909	city	ENVO	ENVO:00000856	39.88	degree	UO	UO:0000185	-86.27	degree	UO	UO:0000185	258 m	meter	UO	UO:0000008	Sample collections	Precipitation 215	2016-04-10T00:00
Indianapolis daily precipitation	Town of Zionsville	GAZ	GAZ:00242909	city	ENVO	ENVO:00000856	39.88	degree	UO	UO:0000185	-86.27	degree	UO	UO:0000185	258 m	meter	UO	UO:0000008	Sample collections	Precipitation 216	2016-04-11T00:00
Indianapolis daily precipitation	Town of Zionsville	GAZ	GAZ:00242909	city	ENVO	ENVO:00000856	39.88	degree	UO	UO:0000185	-86.27	degree	UO	UO:0000185	258 m	meter	UO	UO:0000008	Sample collections	Precipitation 217	2016-04-21T00:00
Indianapolis daily precipitation	Town of Zionsville	GAZ	GAZ:00242909	city	ENVO	ENVO:00000856	39.88	degree	UO	UO:0000185	-86.27	degree	UO	UO:0000185	258 m	meter	UO	UO:0000008	Sample collections	Precipitation 218	2016-04-22T00:00
Indianapolis daily precipitation	Town of Zionsville	GAZ	GAZ:00242909	city	ENVO	ENVO:00000856	39.88	degree	UO	UO:0000185	-86.27	degree	UO	UO:0000185	258 m	meter	UO	UO:0000008	Sample collections	Precipitation 219	2016-04-27T00:00
Indianapolis daily precipitation	Town of Zionsville	GAZ	GAZ:00242909	city	ENVO	ENVO:00000856	39.88	degree	UO	UO:0000185	-86.27	degree	UO	UO:0000185	258 m	meter	UO	UO:0000008	Sample collections	Precipitation 220	2016-04-28T00:00
Indianapolis daily precipitation	Town of Zionsville	GAZ	GAZ:00242909	city	ENVO	ENVO:00000856	39.88	degree	UO	UO:0000185	-86.27	degree	UO	UO:0000185	258 m	meter	UO	UO:0000008	Sample collections	Precipitation 221	2016-04-30T00:00
Indianapolis daily precipitation	Town of Zionsville	GAZ	GAZ:00242909	city	ENVO	ENVO:00000856	39.88	degree	UO	UO:0000185	-86.27	degree	UO	UO:0000185	258 m	meter	UO	UO:0000008	Sample collections	Precipitation 222	2016-05-02T00:00
Indianapolis daily precipitation	Town of Zionsville	GAZ	GAZ:00242909	city	ENVO	ENVO:00000856	39.88	degree	UO	UO:0000185	-86.27	degree	UO	UO:0000185	258 m	meter	UO	UO:0000008	Sample collections	Precipitation 223	2016-05-03T00:00
Indianapolis daily precipitation	Town of Zionsville	GAZ	GAZ:00242909	city	ENVO	ENVO:00000856	39.88	degree	UO	UO:0000185	-86.27	degree	UO	UO:0000185	258 m	meter	UO	UO:0000008	Sample collections	Precipitation 224	2016-05-07T00:00
Indianapolis daily precipitation	Town of Zionsville	GAZ	GAZ:00242909	city	ENVO	ENVO:00000856	39.88	degree	UO	UO:0000185	-86.27	degree	UO	UO:0000185	258 m	meter	UO	UO:0000008	Sample collections	Precipitation 225	2016-05-08T00:00
Indianapolis daily precipitation	Town of Zionsville	GAZ	GAZ:00242909	city	ENVO	ENVO:00000856	39.88	degree	UO	UO:0000185	-86.27	degree	UO	UO:0000185	258 m	meter	UO	UO:0000008	Sample collections	Precipitation 226	2016-05-09T00:00
Indianapolis daily precipitation	Town of Zionsville	GAZ	GAZ:00242909	city	ENVO	ENVO:00000856	39.88	degree	UO	UO:0000185	-86.27	degree	UO	UO:0000185	258 m	meter	UO	UO:0000008	Sample collections	Precipitation 227	2016-05-10T00:00
Indianapolis daily precipitation	Town of Zionsville	GAZ	GAZ:00242909	city	ENVO	ENVO:00000856	39.88	degree	UO	UO:0000185	-86.27	degree	UO	UO:0000185	258 m	meter	UO	UO:0000008	Sample collections	Precipitation 228	2016-05-11T00:00
Indianapolis daily precipitation	Town of Zionsville	GAZ	GAZ:00242909	city	ENVO	ENVO:00000856	39.88	degree	UO	UO:0000185	-86.27	degree	UO	UO:0000185	258 m	meter	UO	UO:0000008	Sample collections	Precipitation 229	2016-05-12T00:00
Indianapolis daily precipitation	Town of Zionsville	GAZ	GAZ:00242909	city	ENVO	ENVO:00000856	39.88	degree	UO	UO:0000185	-86.27	degree	UO	UO:0000185	258 m	meter	UO	UO:0000008	Sample collections	Precipitation 230	2016-05-14T00:00
Indianapolis daily precipitation	Town of Zionsville	GAZ	GAZ:00242909	city	ENVO	ENVO:00000856	39.88	degree	UO	UO:0000185	-86.27	degree	UO	UO:0000185	258 m	meter	UO	UO:0000008	Sample collections	Precipitation 231	2016-05-17T00:00
Indianapolis daily precipitation	Town of Zionsville	GAZ	GAZ:00242909	city	ENVO	ENVO:00000856	39.88	degree	UO	UO:0000185	-86.27	degree	UO	UO:0000185	258 m	meter	UO	UO:0000008	Sample collections	Precipitation 232	2016-05-18T00:00
Indianapolis daily precipitation	Town of Zionsville	GAZ	GAZ:00242909	city	ENVO	ENVO:00000856	39.88	degree	UO	UO:0000185	-86.27	degree	UO	UO:0000185	258 m	meter	UO	UO:0000008	Sample collections	Precipitation 233	2016-05-21T00:00
Indianapolis daily precipitation	Town of Zionsville	GAZ	GAZ:00242909	city	ENVO	ENVO:00000856	39.88	degree	UO	UO:0000185	-86.27	degree	UO	UO:0000185	258 m	meter	UO	UO:0000008	Sample collections	Precipitation 234	2016-05-26T00:00
Indianapolis daily precipitation	Town of Zionsville	GAZ	GAZ:00242909	city	ENVO	ENVO:00000856	39.88	degree	UO	UO:0000185	-86.27	degree	UO	UO:0000185	258 m	meter	UO	UO:0000008	Sample collections	Precipitation 235	2016-06-01T00:00
Indianapolis daily precipitation	Town of Zionsville	GAZ	GAZ:00242909	city	ENVO	ENVO:00000856	39.88	degree	UO	UO:0000185	-86.27	degree	UO	UO:0000185	258 m	meter	UO	UO:0000008	Sample collections	Precipitation 236	2016-06-04T00:00
Indianapolis daily precipitation	Town of Zionsville	GAZ	GAZ:00242909	city	ENVO	ENVO:00000856	39.88	degree	UO	UO:0000185	-86.27	degree	UO	UO:0000185	258 m	meter	UO	UO:0000008	Sample collections	Precipitation 237	2016-06-14T00:00
Indianapolis daily precipitation	Town of Zionsville	GAZ	GAZ:00242909	city	ENVO	ENVO:00000856	39.88	degree	UO	UO:0000185	-86.27	degree	UO	UO:0000185	258 m	meter	UO	UO:0000008	Sample collections	Precipitation 238	2016-06-15T00:00
Indianapolis daily precipitation	Town of Zionsville	GAZ	GAZ:00242909	city	ENVO	ENVO:00000856	39.88	degree	UO	UO:0000185	-86.27	degree	UO	UO:0000185	258 m	meter	UO	UO:0000008	Sample collections	Precipitation 239	2016-06-20T00:00
Indianapolis daily precipitation	Town of Zionsville	GAZ	GAZ:00242909	city	ENVO	ENVO:00000856	39.88	degree	UO	UO:0000185	-86.27	degree	UO	UO:0000185	258 m	meter	UO	UO:0000008	Sample collections	Precipitation 240	2016-06-21T00:00
Indianapolis daily precipitation	Town of Zionsville	GAZ	GAZ:00242909	city	ENVO	ENVO:00000856	39.88	degree	UO	UO:0000185	-86.27	degree	UO	UO:0000185	258 m	meter	UO	UO:0000008	Sample collections	Precipitation 241	2016-06-22T00:00
Indianapolis daily precipitation	Town of Zionsville	GAZ	GAZ:00242909	city	ENVO	ENVO:00000856	39.88	degree	UO	UO:0000185	-86.27	degree	UO	UO:0000185	258 m	meter	UO	UO:0000008	Sample collections	Precipitation 242	2016-06-23T00:00
Indianapolis daily precipitation	Town of Zionsville	GAZ	GAZ:00242909	city	ENVO	ENVO:00000856	39.88	degree	UO	UO:0000185	-86.27	degree	UO	UO:0000185	258 m	meter	UO	UO:0000008	Sample collections	Precipitation 243	2016-06-26T00:00
Indianapolis daily precipitation	Town of Zionsville	GAZ	GAZ:00242909	city	ENVO	ENVO:00000856	39.88	degree	UO	UO:0000185	-86.27	degree	UO	UO:0000185	258 m	meter	UO	UO:0000008	Sample collections	Precipitation 244	2016-07-03T00:00
Indianapolis daily precipitation	Town of Zionsville	GAZ	GAZ:00242909	city	ENVO	ENVO:00000856	39.88	degree	UO	UO:0000185	-86.27	degree	UO	UO:0000185	258 m	meter	UO	UO:0000008	Sample collections	Precipitation 245	2016-07-04T00:00
Indianapolis daily precipitation	Town of Zionsville	GAZ	GAZ:00242909	city	ENVO	ENVO:00000856	39.88	degree	UO	UO:0000185	-86.27	degree	UO	UO:0000185	258 m	meter	UO	UO:0000008	Sample collections	Precipitation 246	2016-07-06T00:00
Indianapolis daily precipitation	Town of Zionsville	GAZ	GAZ:00242909	city	ENVO	ENVO:00000856	39.88	degree	UO	UO:0000185	-86.27	degree	UO	UO:0000185	258 m	meter	UO	UO:0000008	Sample collections	Precipitation 247	2016-07-13T00:00
Indianapolis daily precipitation	Town of Zionsville	GAZ	GAZ:00242909	city	ENVO	ENVO:00000856	39.88	degree	UO	UO:0000185	-86.27	degree	UO	UO:0000185	258 m	meter	UO	UO:0000008	Sample collections	Precipitation 248	2016-07-18T00:00
Indianapolis daily precipitation	Town of Zionsville	GAZ	GAZ:00242909	city	ENVO	ENVO:00000856	39.88	degree	UO	UO:0000185	-86.27	degree	UO	UO:0000185	258 m	meter	UO	UO:0000008	Sample collections	Precipitation 249	2016-07-26T00:00
Indianapolis daily precipitation	Town of Zionsville	GAZ	GAZ:00242909	city	ENVO	ENVO:00000856	39.88	degree	UO	UO:0000185	-86.27	degree	UO	UO:0000185	258 m	meter	UO	UO:0000008	Sample collections	Precipitation 250	2016-08-13T00:00
Indianapolis daily precipitation	Town of Zionsville	GAZ	GAZ:00242909	city	ENVO	ENVO:00000856	39.88	degree	UO	UO:0000185	-86.27	degree	UO	UO:0000185	258 m	meter	UO	UO:0000008	Sample collections	Precipitation 251	2016-08-14T00:00
Indianapolis daily precipitation	Town of Zionsville	GAZ	GAZ:00242909	city	ENVO	ENVO:00000856	39.88	degree	UO	UO:0000185	-86.27	degree	UO	UO:0000185	258 m	meter	UO	UO:0000008	Sample collections	Precipitation 252	2016-08-15T00:00
Indianapolis daily precipitation	Town of Zionsville	GAZ	GAZ:00242909	city	ENVO	ENVO:00000856	39.88	degree	UO	UO:0000185	-86.27	degree	UO	UO:0000185	258 m	meter	UO	UO:0000008	Sample collections	Precipitation 253	2016-08-16T00:00
Indianapolis daily precipitation	Town of Zionsville	GAZ	GAZ:00242909	city	ENVO	ENVO:00000856	39.88	degree	UO	UO:0000185	-86.27	degree	UO	UO:0000185	258 m	meter	UO	UO:0000008	Sample collections	Precipitation 254	2016-08-19T00:00
Indianapolis daily precipitation	Town of Zionsville	GAZ	GAZ:00242909	city	ENVO	ENVO:00000856	39.88	degree	UO	UO:0000185	-86.27	degree	UO	UO:0000185	258 m	meter	UO	UO:0000008	Sample collections	Precipitation 255	2016-08-20T00:00
Indianapolis daily precipitation	Town of Zionsville	GAZ	GAZ:00242909	city	ENVO	ENVO:00000856	39.88	degree	UO	UO:0000185	-86.27	degree	UO	UO:0000185	258 m	meter	UO	UO:0000008	Sample collections	Precipitation 256	2016-08-24T00:00
Indianapolis daily precipitation	Town of Zionsville	GAZ	GAZ:00242909	city	ENVO	ENVO:00000856	39.88	degree	UO	UO:0000185	-86.27	degree	UO	UO:0000185	258 m	meter	UO	UO:0000008	Sample collections	Precipitation 257	2016-08-25T00:00
Indianapolis daily precipitation	Town of Zionsville	GAZ	GAZ:00242909	city	ENVO	ENVO:00000856	39.88	degree	UO	UO:0000185	-86.27	degree	UO	UO:0000185	258 m	meter	UO	UO:0000008	Sample collections	Precipitation 258	2016-08-26T00:00
Indianapolis daily precipitation	Town of Zionsville	GAZ	GAZ:00242909	city	ENVO	ENVO:00000856	39.88	degree	UO	UO:0000185	-86.27	degree	UO	UO:0000185	258 m	meter	UO	UO:0000008	Sample collections	Precipitation 259	2016-08-27T00:00
Indianapolis daily precipitation	Town of Zionsville	GAZ	GAZ:00242909	city	ENVO	ENVO:00000856	39.88	degree	UO	UO:0000185	-86.27	degree	UO	UO:0000185	258 m	meter	UO	UO:0000008	Sample collections	Precipitation 260	2016-08-30T00:00
Indianapolis daily precipitation	Town of Zionsville	GAZ	GAZ:00242909	city	ENVO	ENVO:00000856	39.88	degree	UO	UO:0000185	-86.27	degree	UO	UO:0000185	258 m	meter	UO	UO:0000008	Sample collections	Precipitation 261	2016-09-08T00:00
Indianapolis daily precipitation	Town of Zionsville	GAZ	GAZ:00242909	city	ENVO	ENVO:00000856	39.88	degree	UO	UO:0000185	-86.27	degree	UO	UO:0000185	258 m	meter	UO	UO:0000008	Sample collections	Precipitation 262	2016-09-09T00:00
Indianapolis daily precipitation	Town of Zionsville	GAZ	GAZ:00242909	city	ENVO	ENVO:00000856	39.88	degree	UO	UO:0000185	-86.27	degree	UO	UO:0000185	258 m	meter	UO	UO:0000008	Sample collections	Precipitation 263	2016-09-10T00:00
Indianapolis daily precipitation	Town of Zionsville	GAZ	GAZ:00242909	city	ENVO	ENVO:00000856	39.88	degree	UO	UO:0000185	-86.27	degree	UO	UO:0000185	258 m	meter	UO	UO:0000008	Sample collections	Precipitation 264	2016-09-16T00:00
Indianapolis daily precipitation	Town of Zionsville	GAZ	GAZ:00242909	city	ENVO	ENVO:00000856	39.88	degree	UO	UO:0000185	-86.27	degree	UO	UO:0000185	258 m	meter	UO	UO:0000008	Sample collections	Precipitation 265	2016-09-17T00:00
Indianapolis daily precipitation	Town of Zionsville	GAZ	GAZ:00242909	city	ENVO	ENVO:00000856	39.88	degree	UO	UO:0000185	-86.27	degree	UO	UO:0000185	258 m	meter	UO	UO:0000008	Sample collections	Precipitation 266	2016-09-26T00:00
Indianapolis daily precipitation	Town of Zionsville	GAZ	GAZ:00242909	city	ENVO	ENVO:00000856	39.88	degree	UO	UO:0000185	-86.27	degree	UO	UO:0000185	258 m	meter	UO	UO:0000008	Sample collections	Precipitation 267	2016-09-28T00:00
Indianapolis daily precipitation	Town of Zionsville	GAZ	GAZ:00242909	city	ENVO	ENVO:00000856	39.88	degree	UO	UO:0000185	-86.27	degree	UO	UO:0000185	258 m	meter	UO	UO:0000008	Sample collections	Precipitation 268	2016-09-30T00:00
Indianapolis daily precipitation	Town of Zionsville	GAZ	GAZ:00242909	city	ENVO	ENVO:00000856	39.88	degree	UO	UO:0000185	-86.27	degree	UO	UO:0000185	258 m	meter	UO	UO:0000008	Sample collections	Precipitation 269	2016-10-01T00:00
Indianapolis daily precipitation	Town of Zionsville	GAZ	GAZ:00242909	city	ENVO	ENVO:00000856	39.88	degree	UO	UO:0000185	-86.27	degree	UO	UO:0000185	258 m	meter	UO	UO:0000008	Sample collections	Precipitation 270	2016-10-12T00:00
Indianapolis daily precipitation	Town of Zionsville	GAZ	GAZ:00242909	city	ENVO	ENVO:00000856	39.88	degree	UO	UO:0000185	-86.27	degree	UO	UO:0000185	258 m	meter	UO	UO:0000008	Sample collections	Precipitation 271	2016-10-16T00:00
Indianapolis daily precipitation	Town of Zionsville	GAZ	GAZ:00242909	city	ENVO	ENVO:00000856	39.88	degree	UO	UO:0000185	-86.27	degree	UO	UO:0000185	258 m	meter	UO	UO:0000008	Sample collections	Precipitation 272	2016-10-18T00:00
Indianapolis daily precipitation	Town of Zionsville	GAZ	GAZ:00242909	city	ENVO	ENVO:00000856	39.88	degree	UO	UO:0000185	-86.27	degree	UO	UO:0000185	258 m	meter	UO	UO:0000008	Sample collections	Precipitation 273	2016-10-19T00:00
Indianapolis daily precipitation	Town of Zionsville	GAZ	GAZ:00242909	city	ENVO	ENVO:00000856	39.88	degree	UO	UO:0000185	-86.27	degree	UO	UO:0000185	258 m	meter	UO	UO:0000008	Sample collections	Precipitation 274	2016-10-20T00:00
Indianapolis daily precipitation	Town of Zionsville	GAZ	GAZ:00242909	city	ENVO	ENVO:00000856	39.88	degree	UO	UO:0000185	-86.27	degree	UO	UO:0000185	258 m	meter	UO	UO:0000008	Sample collections	Precipitation 275	2016-10-21T00:00
Indianapolis daily precipitation	Town of Zionsville	GAZ	GAZ:00242909	city	ENVO	ENVO:00000856	39.88	degree	UO	UO:0000185	-86.27	degree	UO	UO:0000185	258 m	meter	UO	UO:0000008	Sample collections	Precipitation 276	2016-10-26T00:00
Indianapolis daily precipitation	Town of Zionsville	GAZ	GAZ:00242909	city	ENVO	ENVO:00000856	39.88	degree	UO	UO:0000185	-86.27	degree	UO	UO:0000185	258 m	meter	UO	UO:0000008	Sample collections	Precipitation 277	2016-11-02T00:00
Indianapolis daily precipitation	Town of Zionsville	GAZ	GAZ:00242909	city	ENVO	ENVO:00000856	39.88	degree	UO	UO:0000185	-86.27	degree	UO	UO:0000185	258 m	meter	UO	UO:0000008	Sample collections	Precipitation 278	2016-11-03T00:00
Indianapolis daily precipitation	Town of Zionsville	GAZ	GAZ:00242909	city	ENVO	ENVO:00000856	39.88	degree	UO	UO:0000185	-86.27	degree	UO	UO:0000185	258 m	meter	UO	UO:0000008	Sample collections	Precipitation 279	2016-11-08T00:00
Indianapolis daily precipitation	Town of Zionsville	GAZ	GAZ:00242909	city	ENVO	ENVO:00000856	39.88	degree	UO	UO:0000185	-86.27	degree	UO	UO:0000185	258 m	meter	UO	UO:0000008	Sample collections	Precipitation 280	2016-11-18T00:00
Indianapolis daily precipitation	Town of Zionsville	GAZ	GAZ:00242909	city	ENVO	ENVO:00000856	39.88	degree	UO	UO:0000185	-86.27	degree	UO	UO:0000185	258 m	meter	UO	UO:0000008	Sample collections	Precipitation 281	2016-11-23T00:00
Indianapolis daily precipitation	Town of Zionsville	GAZ	GAZ:00242909	city	ENVO	ENVO:00000856	39.88	degree	UO	UO:0000185	-86.27	degree	UO	UO:0000185	258 m	meter	UO	UO:0000008	Sample collections	Precipitation 282	2016-11-28T00:00
Indianapolis daily precipitation	Town of Zionsville	GAZ	GAZ:00242909	city	ENVO	ENVO:00000856	39.88	degree	UO	UO:0000185	-86.27	degree	UO	UO:0000185	258 m	meter	UO	UO:0000008	Sample collections	Precipitation 283	2016-12-03T00:00
Indianapolis daily precipitation	Town of Zionsville	GAZ	GAZ:00242909	city	ENVO	ENVO:00000856	39.88	degree	UO	UO:0000185	-86.27	degree	UO	UO:0000185	258 m	meter	UO	UO:0000008	Sample collections	Precipitation 284	2016-12-04T00:00
Indianapolis daily precipitation	Town of Zionsville	GAZ	GAZ:00242909	city	ENVO	ENVO:00000856	39.88	degree	UO	UO:0000185	-86.27	degree	UO	UO:0000185	258 m	meter	UO	UO:0000008	Sample collections	Precipitation 285	2016-12-06T00:00
Indianapolis daily precipitation	Town of Zionsville	GAZ	GAZ:00242909	city	ENVO	ENVO:00000856	39.88	degree	UO	UO:0000185	-86.27	degree	UO	UO:0000185	258 m	meter	UO	UO:0000008	Sample collections	Precipitation 286	2016-12-08T00:00
Indianapolis daily precipitation	Town of Zionsville	GAZ	GAZ:00242909	city	ENVO	ENVO:00000856	39.88	degree	UO	UO:0000185	-86.27	degree	UO	UO:0000185	258 m	meter	UO	UO:0000008	Sample collections	Precipitation 287	2016-12-09T00:00
Indianapolis daily precipitation	Town of Zionsville	GAZ	GAZ:00242909	city	ENVO	ENVO:00000856	39.88	degree	UO	UO:0000185	-86.27	degree	UO	UO:0000185	258 m	meter	UO	UO:0000008	Sample collections	Precipitation 288	2016-12-10T00:00
Indianapolis daily precipitation	Town of Zionsville	GAZ	GAZ:00242909	city	ENVO	ENVO:00000856	39.88	degree	UO	UO:0000185	-86.27	degree	UO	UO:0000185	258 m	meter	UO	UO:0000008	Sample collections	Precipitation 289	2016-12-11T00:00
Indianapolis daily precipitation	Town of Zionsville	GAZ	GAZ:00242909	city	ENVO	ENVO:00000856	39.88	degree	UO	UO:0000185	-86.27	degree	UO	UO:0000185	258 m	meter	UO	UO:0000008	Sample collections	Precipitation 290	2017-01-03T00:00
Indianapolis daily precipitation	Town of Zionsville	GAZ	GAZ:00242909	city	ENVO	ENVO:00000856	39.88	degree	UO	UO:0000185	-86.27	degree	UO	UO:0000185	258 m	meter	UO	UO:0000008	Sample collections	Precipitation 291	2017-01-05T00:00
Indianapolis daily precipitation	Town of Zionsville	GAZ	GAZ:00242909	city	ENVO	ENVO:00000856	39.88	degree	UO	UO:0000185	-86.27	degree	UO	UO:0000185	258 m	meter	UO	UO:0000008	Sample collections	Precipitation 292	2017-01-10T00:00
Indianapolis daily precipitation	Town of Zionsville	GAZ	GAZ:00242909	city	ENVO	ENVO:00000856	39.88	degree	UO	UO:0000185	-86.27	degree	UO	UO:0000185	258 m	meter	UO	UO:0000008	Sample collections	Precipitation 293	2017-01-12T00:00
Indianapolis daily precipitation	Town of Zionsville	GAZ	GAZ:00242909	city	ENVO	ENVO:00000856	39.88	degree	UO	UO:0000185	-86.27	degree	UO	UO:0000185	258 m	meter	UO	UO:0000008	Sample collections	Precipitation 294	2017-01-14T00:00
Indianapolis daily precipitation	Town of Zionsville	GAZ	GAZ:00242909	city	ENVO	ENVO:00000856	39.88	degree	UO	UO:0000185	-86.27	degree	UO	UO:0000185	258 m	meter	UO	UO:0000008	Sample collections	Precipitation 295	2017-01-15T00:00
Indianapolis daily precipitation	Town of Zionsville	GAZ	GAZ:00242909	city	ENVO	ENVO:00000856	39.88	degree	UO	UO:0000185	-86.27	degree	UO	UO:0000185	258 m	meter	UO	UO:0000008	Sample collections	Precipitation 296	2017-01-16T00:00
Indianapolis daily precipitation	Town of Zionsville	GAZ	GAZ:00242909	city	ENVO	ENVO:00000856	39.88	degree	UO	UO:0000185	-86.27	degree	UO	UO:0000185	258 m	meter	UO	UO:0000008	Sample collections	Precipitation 297	2017-01-17T00:00
Indianapolis daily precipitation	Town of Zionsville	GAZ	GAZ:00242909	city	ENVO	ENVO:00000856	39.88	degree	UO	UO:0000185	-86.27	degree	UO	UO:0000185	258 m	meter	UO	UO:0000008	Sample collections	Precipitation 298	2017-01-18T00:00
Indianapolis daily precipitation	Town of Zionsville	GAZ	GAZ:00242909	city	ENVO	ENVO:00000856	39.88	degree	UO	UO:0000185	-86.27	degree	UO	UO:0000185	258 m	meter	UO	UO:0000008	Sample collections	Precipitation 299	2017-01-20T00:00
Indianapolis daily precipitation	Town of Zionsville	GAZ	GAZ:00242909	city	ENVO	ENVO:00000856	39.88	degree	UO	UO:0000185	-86.27	degree	UO	UO:0000185	258 m	meter	UO	UO:0000008	Sample collections	Precipitation 300	2017-01-27T00:00
Indianapolis daily precipitation	Town of Zionsville	GAZ	GAZ:00242909	city	ENVO	ENVO:00000856	39.88	degree	UO	UO:0000185	-86.27	degree	UO	UO:0000185	258 m	meter	UO	UO:0000008	Sample collections	Precipitation 301	2017-01-29T00:00
Indianapolis daily precipitation	Town of Zionsville	GAZ	GAZ:00242909	city	ENVO	ENVO:00000856	39.88	degree	UO	UO:0000185	-86.27	degree	UO	UO:0000185	258 m	meter	UO	UO:0000008	Sample collections	Precipitation 302	2017-02-07T00:00
Indianapolis daily precipitation	Town of Zionsville	GAZ	GAZ:00242909	city	ENVO	ENVO:00000856	39.88	degree	UO	UO:0000185	-86.27	degree	UO	UO:0000185	258 m	meter	UO	UO:0000008	Sample collections	Precipitation 303	2017-02-08T00:00
Indianapolis daily precipitation	Town of Zionsville	GAZ	GAZ:00242909	city	ENVO	ENVO:00000856	39.88	degree	UO	UO:0000185	-86.27	degree	UO	UO:0000185	258 m	meter	UO	UO:0000008	Sample collections	Precipitation 304	2017-02-24T00:00
Indianapolis daily precipitation	Town of Zionsville	GAZ	GAZ:00242909	city	ENVO	ENVO:00000856	39.88	degree	UO	UO:0000185	-86.27	degree	UO	UO:0000185	258 m	meter	UO	UO:0000008	Sample collections	Precipitation 305	2017-02-25T00:00
Indianapolis daily precipitation	Town of Zionsville	GAZ	GAZ:00242909	city	ENVO	ENVO:00000856	39.88	degree	UO	UO:0000185	-86.27	degree	UO	UO:0000185	258 m	meter	UO	UO:0000008	Sample collections	Precipitation 306	2017-02-28T00:00
Indianapolis daily precipitation	Town of Zionsville	GAZ	GAZ:00242909	city	ENVO	ENVO:00000856	39.88	degree	UO	UO:0000185	-86.27	degree	UO	UO:0000185	258 m	meter	UO	UO:0000008	Sample collections	Precipitation 307	2017-03-01T00:00
Indianapolis daily precipitation	Town of Zionsville	GAZ	GAZ:00242909	city	ENVO	ENVO:00000856	39.88	degree	UO	UO:0000185	-86.27	degree	UO	UO:0000185	258 m	meter	UO	UO:0000008	Sample collections	Precipitation 308	2017-03-06T00:00
Indianapolis daily precipitation	Town of Zionsville	GAZ	GAZ:00242909	city	ENVO	ENVO:00000856	39.88	degree	UO	UO:0000185	-86.27	degree	UO	UO:0000185	258 m	meter	UO	UO:0000008	Sample collections	Precipitation 309	2017-03-07T00:00
Indianapolis daily precipitation	Town of Zionsville	GAZ	GAZ:00242909	city	ENVO	ENVO:00000856	39.88	degree	UO	UO:0000185	-86.27	degree	UO	UO:0000185	258 m	meter	UO	UO:0000008	Sample collections	Precipitation 310	2017-03-13T00:00
Indianapolis daily precipitation	Town of Zionsville	GAZ	GAZ:00242909	city	ENVO	ENVO:00000856	39.88	degree	UO	UO:0000185	-86.27	degree	UO	UO:0000185	258 m	meter	UO	UO:0000008	Sample collections	Precipitation 311	2017-03-14T00:00
Indianapolis daily precipitation	Town of Zionsville	GAZ	GAZ:00242909	city	ENVO	ENVO:00000856	39.88	degree	UO	UO:0000185	-86.27	degree	UO	UO:0000185	258 m	meter	UO	UO:0000008	Sample collections	Precipitation 312	2017-03-17T00:00
Indianapolis daily precipitation	Town of Zionsville	GAZ	GAZ:00242909	city	ENVO	ENVO:00000856	39.88	degree	UO	UO:0000185	-86.27	degree	UO	UO:0000185	258 m	meter	UO	UO:0000008	Sample collections	Precipitation 313	2017-03-20T00:00
Indianapolis daily precipitation	Town of Zionsville	GAZ	GAZ:00242909	city	ENVO	ENVO:00000856	39.88	degree	UO	UO:0000185	-86.27	degree	UO	UO:0000185	258 m	meter	UO	UO:0000008	Sample collections	Precipitation 314	2017-03-25T00:00
Indianapolis daily precipitation	Town of Zionsville	GAZ	GAZ:00242909	city	ENVO	ENVO:00000856	39.88	degree	UO	UO:0000185	-86.27	degree	UO	UO:0000185	258 m	meter	UO	UO:0000008	Sample collections	Precipitation 315	2017-03-26T00:00
Indianapolis daily precipitation	Town of Zionsville	GAZ	GAZ:00242909	city	ENVO	ENVO:00000856	39.88	degree	UO	UO:0000185	-86.27	degree	UO	UO:0000185	258 m	meter	UO	UO:0000008	Sample collections	Precipitation 316	2017-03-27T00:00
Indianapolis daily precipitation	Town of Zionsville	GAZ	GAZ:00242909	city	ENVO	ENVO:00000856	39.88	degree	UO	UO:0000185	-86.27	degree	UO	UO:0000185	258 m	meter	UO	UO:0000008	Sample collections	Precipitation 317	2017-03-28T00:00
Indianapolis daily precipitation	Town of Zionsville	GAZ	GAZ:00242909	city	ENVO	ENVO:00000856	39.88	degree	UO	UO:0000185	-86.27	degree	UO	UO:0000185	258 m	meter	UO	UO:0000008	Sample collections	Precipitation 318	2017-03-30T00:00
Indianapolis daily precipitation	Town of Zionsville	GAZ	GAZ:00242909	city	ENVO	ENVO:00000856	39.88	degree	UO	UO:0000185	-86.27	degree	UO	UO:0000185	258 m	meter	UO	UO:0000008	Sample collections	Precipitation 319	2017-03-31T00:00
Indianapolis daily precipitation	Town of Zionsville	GAZ	GAZ:00242909	city	ENVO	ENVO:00000856	39.88	degree	UO	UO:0000185	-86.27	degree	UO	UO:0000185	258 m	meter	UO	UO:0000008	Sample collections	Precipitation 320	2017-04-03T00:00
Indianapolis daily precipitation	Town of Zionsville	GAZ	GAZ:00242909	city	ENVO	ENVO:00000856	39.88	degree	UO	UO:0000185	-86.27	degree	UO	UO:0000185	258 m	meter	UO	UO:0000008	Sample collections	Precipitation 321	2017-04-04T00:00
Indianapolis daily precipitation	Town of Zionsville	GAZ	GAZ:00242909	city	ENVO	ENVO:00000856	39.88	degree	UO	UO:0000185	-86.27	degree	UO	UO:0000185	258 m	meter	UO	UO:0000008	Sample collections	Precipitation 322	2017-04-10T00:00
Indianapolis daily precipitation	Town of Zionsville	GAZ	GAZ:00242909	city	ENVO	ENVO:00000856	39.88	degree	UO	UO:0000185	-86.27	degree	UO	UO:0000185	258 m	meter	UO	UO:0000008	Sample collections	Precipitation 323	2017-04-20T00:00
Indianapolis daily precipitation	Town of Zionsville	GAZ	GAZ:00242909	city	ENVO	ENVO:00000856	39.88	degree	UO	UO:0000185	-86.27	degree	UO	UO:0000185	258 m	meter	UO	UO:0000008	Sample collections	Precipitation 324	2017-04-26T00:00
Indianapolis daily precipitation	Town of Zionsville	GAZ	GAZ:00242909	city	ENVO	ENVO:00000856	39.88	degree	UO	UO:0000185	-86.27	degree	UO	UO:0000185	258 m	meter	UO	UO:0000008	Sample collections	Precipitation 325	2017-04-27T00:00
Indianapolis daily precipitation	Town of Zionsville	GAZ	GAZ:00242909	city	ENVO	ENVO:00000856	39.88	degree	UO	UO:0000185	-86.27	degree	UO	UO:0000185	258 m	meter	UO	UO:0000008	Sample collections	Precipitation 326	2017-04-29T00:00
Indianapolis daily precipitation	Town of Zionsville	GAZ	GAZ:00242909	city	ENVO	ENVO:00000856	39.88	degree	UO	UO:0000185	-86.27	degree	UO	UO:0000185	258 m	meter	UO	UO:0000008	Sample collections	Precipitation 327	2017-04-30T00:00
Indianapolis daily precipitation	Town of Zionsville	GAZ	GAZ:00242909	city	ENVO	ENVO:00000856	39.88	degree	UO	UO:0000185	-86.27	degree	UO	UO:0000185	258 m	meter	UO	UO:0000008	Sample collections	Precipitation 328	2017-05-01T00:00
Indianapolis daily precipitation	Town of Zionsville	GAZ	GAZ:00242909	city	ENVO	ENVO:00000856	39.88	degree	UO	UO:0000185	-86.27	degree	UO	UO:0000185	258 m	meter	UO	UO:0000008	Sample collections	Precipitation 329	2017-05-02T00:00
Indianapolis daily precipitation	Town of Zionsville	GAZ	GAZ:00242909	city	ENVO	ENVO:00000856	39.88	degree	UO	UO:0000185	-86.27	degree	UO	UO:0000185	258 m	meter	UO	UO:0000008	Sample collections	Precipitation 330	2017-05-04T00:00
Indianapolis daily precipitation	Town of Zionsville	GAZ	GAZ:00242909	city	ENVO	ENVO:00000856	39.88	degree	UO	UO:0000185	-86.27	degree	UO	UO:0000185	258 m	meter	UO	UO:0000008	Sample collections	Precipitation 331	2017-05-05T00:00
Indianapolis daily precipitation	Town of Zionsville	GAZ	GAZ:00242909	city	ENVO	ENVO:00000856	39.88	degree	UO	UO:0000185	-86.27	degree	UO	UO:0000185	258 m	meter	UO	UO:0000008	Sample collections	Precipitation 332	2017-05-06T00:00
Indianapolis daily precipitation	Town of Zionsville	GAZ	GAZ:00242909	city	ENVO	ENVO:00000856	39.88	degree	UO	UO:0000185	-86.27	degree	UO	UO:0000185	258 m	meter	UO	UO:0000008	Sample collections	Precipitation 333	2017-05-09T00:00
Indianapolis daily precipitation	Town of Zionsville	GAZ	GAZ:00242909	city	ENVO	ENVO:00000856	39.88	degree	UO	UO:0000185	-86.27	degree	UO	UO:0000185	258 m	meter	UO	UO:0000008	Sample collections	Precipitation 334	2017-05-11T00:00
Indianapolis daily precipitation	Town of Zionsville	GAZ	GAZ:00242909	city	ENVO	ENVO:00000856	39.88	degree	UO	UO:0000185	-86.27	degree	UO	UO:0000185	258 m	meter	UO	UO:0000008	Sample collections	Precipitation 335	2017-05-19T00:00
Indianapolis daily precipitation	Town of Zionsville	GAZ	GAZ:00242909	city	ENVO	ENVO:00000856	39.88	degree	UO	UO:0000185	-86.27	degree	UO	UO:0000185	258 m	meter	UO	UO:0000008	Sample collections	Precipitation 336	2017-05-20T00:00
Indianapolis daily precipitation	Town of Zionsville	GAZ	GAZ:00242909	city	ENVO	ENVO:00000856	39.88	degree	UO	UO:0000185	-86.27	degree	UO	UO:0000185	258 m	meter	UO	UO:0000008	Sample collections	Precipitation 337	2017-05-21T00:00
Indianapolis daily precipitation	Town of Zionsville	GAZ	GAZ:00242909	city	ENVO	ENVO:00000856	39.88	degree	UO	UO:0000185	-86.27	degree	UO	UO:0000185	258 m	meter	UO	UO:0000008	Sample collections	Precipitation 338	2017-05-24T00:00
Indianapolis daily precipitation	Town of Zionsville	GAZ	GAZ:00242909	city	ENVO	ENVO:00000856	39.88	degree	UO	UO:0000185	-86.27	degree	UO	UO:0000185	258 m	meter	UO	UO:0000008	Sample collections	Precipitation 339	2017-05-25T00:00
Indianapolis daily precipitation	Town of Zionsville	GAZ	GAZ:00242909	city	ENVO	ENVO:00000856	39.88	degree	UO	UO:0000185	-86.27	degree	UO	UO:0000185	258 m	meter	UO	UO:0000008	Sample collections	Precipitation 340	2017-05-26T00:00
Indianapolis daily precipitation	Town of Zionsville	GAZ	GAZ:00242909	city	ENVO	ENVO:00000856	39.88	degree	UO	UO:0000185	-86.27	degree	UO	UO:0000185	258 m	meter	UO	UO:0000008	Sample collections	Precipitation 341	2017-05-28T00:00
Indianapolis daily precipitation	Town of Zionsville	GAZ	GAZ:00242909	city	ENVO	ENVO:00000856	39.88	degree	UO	UO:0000185	-86.27	degree	UO	UO:0000185	258 m	meter	UO	UO:0000008	Sample collections	Precipitation 342	2017-05-29T00:00
Indianapolis daily precipitation	Town of Zionsville	GAZ	GAZ:00242909	city	ENVO	ENVO:00000856	39.88	degree	UO	UO:0000185	-86.27	degree	UO	UO:0000185	258 m	meter	UO	UO:0000008	Sample collections	Precipitation 343	2017-05-30T00:00
Indianapolis daily precipitation	Town of Zionsville	GAZ	GAZ:00242909	city	ENVO	ENVO:00000856	39.88	degree	UO	UO:0000185	-86.27	degree	UO	UO:0000185	258 m	meter	UO	UO:0000008	Sample collections	Precipitation 344	2017-06-13T00:00
Indianapolis daily precipitation	Town of Zionsville	GAZ	GAZ:00242909	city	ENVO	ENVO:00000856	39.88	degree	UO	UO:0000185	-86.27	degree	UO	UO:0000185	258 m	meter	UO	UO:0000008	Sample collections	Precipitation 345	2017-06-14T00:00
Indianapolis daily precipitation	Town of Zionsville	GAZ	GAZ:00242909	city	ENVO	ENVO:00000856	39.88	degree	UO	UO:0000185	-86.27	degree	UO	UO:0000185	258 m	meter	UO	UO:0000008	Sample collections	Precipitation 346	2017-06-17T00:00
Indianapolis daily precipitation	Town of Zionsville	GAZ	GAZ:00242909	city	ENVO	ENVO:00000856	39.88	degree	UO	UO:0000185	-86.27	degree	UO	UO:0000185	258 m	meter	UO	UO:0000008	Sample collections	Precipitation 347	2017-06-18T00:00
Indianapolis daily precipitation	Town of Zionsville	GAZ	GAZ:00242909	city	ENVO	ENVO:00000856	39.88	degree	UO	UO:0000185	-86.27	degree	UO	UO:0000185	258 m	meter	UO	UO:0000008	Sample collections	Precipitation 348	2017-06-20T00:00
Indianapolis daily precipitation	Town of Zionsville	GAZ	GAZ:00242909	city	ENVO	ENVO:00000856	39.88	degree	UO	UO:0000185	-86.27	degree	UO	UO:0000185	258 m	meter	UO	UO:0000008	Sample collections	Precipitation 349	2017-06-22T00:00
Indianapolis daily precipitation	Town of Zionsville	GAZ	GAZ:00242909	city	ENVO	ENVO:00000856	39.88	degree	UO	UO:0000185	-86.27	degree	UO	UO:0000185	258 m	meter	UO	UO:0000008	Sample collections	Precipitation 350	2017-06-23T00:00
Indianapolis daily precipitation	Town of Zionsville	GAZ	GAZ:00242909	city	ENVO	ENVO:00000856	39.88	degree	UO	UO:0000185	-86.27	degree	UO	UO:0000185	258 m	meter	UO	UO:0000008	Sample collections	Precipitation 351	2017-06-26T00:00
Indianapolis daily precipitation	Town of Zionsville	GAZ	GAZ:00242909	city	ENVO	ENVO:00000856	39.88	degree	UO	UO:0000185	-86.27	degree	UO	UO:0000185	258 m	meter	UO	UO:0000008	Sample collections	Precipitation 352	2017-06-30T00:00
Indianapolis daily precipitation	Town of Zionsville	GAZ	GAZ:00242909	city	ENVO	ENVO:00000856	39.88	degree	UO	UO:0000185	-86.27	degree	UO	UO:0000185	258 m	meter	UO	UO:0000008	Sample collections	Precipitation 353	2017-07-06T00:00
Indianapolis daily precipitation	Town of Zionsville	GAZ	GAZ:00242909	city	ENVO	ENVO:00000856	39.88	degree	UO	UO:0000185	-86.27	degree	UO	UO:0000185	258 m	meter	UO	UO:0000008	Sample collections	Precipitation 354	2017-07-07T00:00
Indianapolis daily precipitation	Town of Zionsville	GAZ	GAZ:00242909	city	ENVO	ENVO:00000856	39.88	degree	UO	UO:0000185	-86.27	degree	UO	UO:0000185	258 m	meter	UO	UO:0000008	Sample collections	Precipitation 355	2017-07-10T00:00
Indianapolis daily precipitation	Town of Zionsville	GAZ	GAZ:00242909	city	ENVO	ENVO:00000856	39.88	degree	UO	UO:0000185	-86.27	degree	UO	UO:0000185	258 m	meter	UO	UO:0000008	Sample collections	Precipitation 356	2017-07-11T00:00
Indianapolis daily precipitation	Town of Zionsville	GAZ	GAZ:00242909	city	ENVO	ENVO:00000856	39.88	degree	UO	UO:0000185	-86.27	degree	UO	UO:0000185	258 m	meter	UO	UO:0000008	Sample collections	Precipitation 357	2017-07-12T00:00
Indianapolis daily precipitation	Town of Zionsville	GAZ	GAZ:00242909	city	ENVO	ENVO:00000856	39.88	degree	UO	UO:0000185	-86.27	degree	UO	UO:0000185	258 m	meter	UO	UO:0000008	Sample collections	Precipitation 358	2017-07-13T00:00
Indianapolis daily precipitation	Town of Zionsville	GAZ	GAZ:00242909	city	ENVO	ENVO:00000856	39.88	degree	UO	UO:0000185	-86.27	degree	UO	UO:0000185	258 m	meter	UO	UO:0000008	Sample collections	Precipitation 359	2017-07-16T00:00
Indianapolis daily precipitation	Town of Zionsville	GAZ	GAZ:00242909	city	ENVO	ENVO:00000856	39.88	degree	UO	UO:0000185	-86.27	degree	UO	UO:0000185	258 m	meter	UO	UO:0000008	Sample collections	Precipitation 360	2017-07-20T00:00
Indianapolis daily precipitation	Town of Zionsville	GAZ	GAZ:00242909	city	ENVO	ENVO:00000856	39.88	degree	UO	UO:0000185	-86.27	degree	UO	UO:0000185	258 m	meter	UO	UO:0000008	Sample collections	Precipitation 361	2017-07-21T00:00
Indianapolis daily precipitation	Town of Zionsville	GAZ	GAZ:00242909	city	ENVO	ENVO:00000856	39.88	degree	UO	UO:0000185	-86.27	degree	UO	UO:0000185	258 m	meter	UO	UO:0000008	Sample collections	Precipitation 362	2017-07-22T00:00
Indianapolis daily precipitation	Town of Zionsville	GAZ	GAZ:00242909	city	ENVO	ENVO:00000856	39.88	degree	UO	UO:0000185	-86.27	degree	UO	UO:0000185	258 m	meter	UO	UO:0000008	Sample collections	Precipitation 363	2017-07-27T00:00
Indianapolis daily precipitation	Town of Zionsville	GAZ	GAZ:00242909	city	ENVO	ENVO:00000856	39.88	degree	UO	UO:0000185	-86.27	degree	UO	UO:0000185	258 m	meter	UO	UO:0000008	Sample collections	Precipitation 364	2017-08-01T00:00
Indianapolis daily precipitation	Town of Zionsville	GAZ	GAZ:00242909	city	ENVO	ENVO:00000856	39.88	degree	UO	UO:0000185	-86.27	degree	UO	UO:0000185	258 m	meter	UO	UO:0000008	Sample collections	Precipitation 365	2017-08-02T00:00
Indianapolis daily precipitation	Town of Zionsville	GAZ	GAZ:00242909	city	ENVO	ENVO:00000856	39.88	degree	UO	UO:0000185	-86.27	degree	UO	UO:0000185	258 m	meter	UO	UO:0000008	Sample collections	Precipitation 366	2017-08-04T00:00
Indianapolis daily precipitation	Town of Zionsville	GAZ	GAZ:00242909	city	ENVO	ENVO:00000856	39.88	degree	UO	UO:0000185	-86.27	degree	UO	UO:0000185	258 m	meter	UO	UO:0000008	Sample collections	Precipitation 367	2017-08-11T00:00
Indianapolis daily precipitation	Town of Zionsville	GAZ	GAZ:00242909	city	ENVO	ENVO:00000856	39.88	degree	UO	UO:0000185	-86.27	degree	UO	UO:0000185	258 m	meter	UO	UO:0000008	Sample collections	Precipitation 368	2017-08-28T00:00
Indianapolis daily precipitation	Town of Zionsville	GAZ	GAZ:00242909	city	ENVO	ENVO:00000856	39.88	degree	UO	UO:0000185	-86.27	degree	UO	UO:0000185	258 m	meter	UO	UO:0000008	Sample collections	Precipitation 369	2017-08-29T00:00
Indianapolis daily precipitation	Town of Zionsville	GAZ	GAZ:00242909	city	ENVO	ENVO:00000856	39.88	degree	UO	UO:0000185	-86.27	degree	UO	UO:0000185	258 m	meter	UO	UO:0000008	Sample collections	Precipitation 370	2017-09-07T00:00
Indianapolis daily precipitation	Town of Zionsville	GAZ	GAZ:00242909	city	ENVO	ENVO:00000856	39.88	degree	UO	UO:0000185	-86.27	degree	UO	UO:0000185	258 m	meter	UO	UO:0000008	Sample collections	Precipitation 371	2017-09-13T00:00
Indianapolis daily precipitation	Town of Zionsville	GAZ	GAZ:00242909	city	ENVO	ENVO:00000856	39.88	degree	UO	UO:0000185	-86.27	degree	UO	UO:0000185	258 m	meter	UO	UO:0000008	Sample collections	Precipitation 372	2017-09-18T00:00
Indianapolis daily precipitation	Town of Zionsville	GAZ	GAZ:00242909	city	ENVO	ENVO:00000856	39.88	degree	UO	UO:0000185	-86.27	degree	UO	UO:0000185	258 m	meter	UO	UO:0000008	Sample collections	Precipitation 373	2017-09-19T00:00
Indianapolis daily precipitation	Town of Zionsville	GAZ	GAZ:00242909	city	ENVO	ENVO:00000856	39.88	degree	UO	UO:0000185	-86.27	degree	UO	UO:0000185	258 m	meter	UO	UO:0000008	Sample collections	Precipitation 374	2017-10-04T00:00
Indianapolis daily precipitation	Town of Zionsville	GAZ	GAZ:00242909	city	ENVO	ENVO:00000856	39.88	degree	UO	UO:0000185	-86.27	degree	UO	UO:0000185	258 m	meter	UO	UO:0000008	Sample collections	Precipitation 375	2017-10-05T00:00
Indianapolis daily precipitation	Town of Zionsville	GAZ	GAZ:00242909	city	ENVO	ENVO:00000856	39.88	degree	UO	UO:0000185	-86.27	degree	UO	UO:0000185	258 m	meter	UO	UO:0000008	Sample collections	Precipitation 376	2017-10-07T00:00
Indianapolis daily precipitation	Town of Zionsville	GAZ	GAZ:00242909	city	ENVO	ENVO:00000856	39.88	degree	UO	UO:0000185	-86.27	degree	UO	UO:0000185	258 m	meter	UO	UO:0000008	Sample collections	Precipitation 377	2017-10-08T00:00
Indianapolis daily precipitation	Town of Zionsville	GAZ	GAZ:00242909	city	ENVO	ENVO:00000856	39.88	degree	UO	UO:0000185	-86.27	degree	UO	UO:0000185	258 m	meter	UO	UO:0000008	Sample collections	Precipitation 378	2017-10-10T00:00
Indianapolis daily precipitation	Town of Zionsville	GAZ	GAZ:00242909	city	ENVO	ENVO:00000856	39.88	degree	UO	UO:0000185	-86.27	degree	UO	UO:0000185	258 m	meter	UO	UO:0000008	Sample collections	Precipitation 379	2017-10-11T00:00
Indianapolis daily precipitation	Town of Zionsville	GAZ	GAZ:00242909	city	ENVO	ENVO:00000856	39.88	degree	UO	UO:0000185	-86.27	degree	UO	UO:0000185	258 m	meter	UO	UO:0000008	Sample collections	Precipitation 380	2017-10-15T00:00
Indianapolis daily precipitation	Town of Zionsville	GAZ	GAZ:00242909	city	ENVO	ENVO:00000856	39.88	degree	UO	UO:0000185	-86.27	degree	UO	UO:0000185	258 m	meter	UO	UO:0000008	Sample collections	Precipitation 381	2017-10-23T00:00
Indianapolis daily precipitation	Town of Zionsville	GAZ	GAZ:00242909	city	ENVO	ENVO:00000856	39.88	degree	UO	UO:0000185	-86.27	degree	UO	UO:0000185	258 m	meter	UO	UO:0000008	Sample collections	Precipitation 382	2017-10-24T00:00
Indianapolis daily precipitation	Town of Zionsville	GAZ	GAZ:00242909	city	ENVO	ENVO:00000856	39.88	degree	UO	UO:0000185	-86.27	degree	UO	UO:0000185	258 m	meter	UO	UO:0000008	Sample collections	Precipitation 383	2017-10-27T00:00
Indianapolis daily precipitation	Town of Zionsville	GAZ	GAZ:00242909	city	ENVO	ENVO:00000856	39.88	degree	UO	UO:0000185	-86.27	degree	UO	UO:0000185	258 m	meter	UO	UO:0000008	Sample collections	Precipitation 384	2017-10-30T00:00
Indianapolis daily precipitation	Town of Zionsville	GAZ	GAZ:00242909	city	ENVO	ENVO:00000856	39.88	degree	UO	UO:0000185	-86.27	degree	UO	UO:0000185	258 m	meter	UO	UO:0000008	Sample collections	Precipitation 385	2017-11-01T00:00
Indianapolis daily precipitation	Town of Zionsville	GAZ	GAZ:00242909	city	ENVO	ENVO:00000856	39.88	degree	UO	UO:0000185	-86.27	degree	UO	UO:0000185	258 m	meter	UO	UO:0000008	Sample collections	Precipitation 386	2017-11-02T00:00
Indianapolis daily precipitation	Town of Zionsville	GAZ	GAZ:00242909	city	ENVO	ENVO:00000856	39.88	degree	UO	UO:0000185	-86.27	degree	UO	UO:0000185	258 m	meter	UO	UO:0000008	Sample collections	Precipitation 387	2017-11-05T00:00
Indianapolis daily precipitation	Town of Zionsville	GAZ	GAZ:00242909	city	ENVO	ENVO:00000856	39.88	degree	UO	UO:0000185	-86.27	degree	UO	UO:0000185	258 m	meter	UO	UO:0000008	Sample collections	Precipitation 388	2017-11-06T00:00
Indianapolis daily precipitation	Town of Zionsville	GAZ	GAZ:00242909	city	ENVO	ENVO:00000856	39.88	degree	UO	UO:0000185	-86.27	degree	UO	UO:0000185	258 m	meter	UO	UO:0000008	Sample collections	Precipitation 389	2017-11-12T00:00
Indianapolis daily precipitation	Town of Zionsville	GAZ	GAZ:00242909	city	ENVO	ENVO:00000856	39.88	degree	UO	UO:0000185	-86.27	degree	UO	UO:0000185	258 m	meter	UO	UO:0000008	Sample collections	Precipitation 390	2017-11-15T00:00
Indianapolis daily precipitation	Town of Zionsville	GAZ	GAZ:00242909	city	ENVO	ENVO:00000856	39.88	degree	UO	UO:0000185	-86.27	degree	UO	UO:0000185	258 m	meter	UO	UO:0000008	Sample collections	Precipitation 391	2017-11-17T00:00
Indianapolis daily precipitation	Town of Zionsville	GAZ	GAZ:00242909	city	ENVO	ENVO:00000856	39.88	degree	UO	UO:0000185	-86.27	degree	UO	UO:0000185	258 m	meter	UO	UO:0000008	Sample collections	Precipitation 392	2017-11-18T00:00
Indianapolis daily precipitation	Town of Zionsville	GAZ	GAZ:00242909	city	ENVO	ENVO:00000856	39.88	degree	UO	UO:0000185	-86.27	degree	UO	UO:0000185	258 m	meter	UO	UO:0000008	Sample collections	Precipitation 393	2017-11-21T00:00
Indianapolis daily precipitation	Town of Zionsville	GAZ	GAZ:00242909	city	ENVO	ENVO:00000856	39.88	degree	UO	UO:0000185	-86.27	degree	UO	UO:0000185	258 m	meter	UO	UO:0000008	Sample collections	Precipitation 394	2017-12-05T00:00
Indianapolis daily precipitation	Town of Zionsville	GAZ	GAZ:00242909	city	ENVO	ENVO:00000856	39.88	degree	UO	UO:0000185	-86.27	degree	UO	UO:0000185	258 m	meter	UO	UO:0000008	Sample collections	Precipitation 395	2017-12-09T00:00
Indianapolis daily precipitation	Town of Zionsville	GAZ	GAZ:00242909	city	ENVO	ENVO:00000856	39.88	degree	UO	UO:0000185	-86.27	degree	UO	UO:0000185	258 m	meter	UO	UO:0000008	Sample collections	Precipitation 396	2017-12-23T00:00
Indianapolis daily precipitation	Town of Zionsville	GAZ	GAZ:00242909	city	ENVO	ENVO:00000856	39.88	degree	UO	UO:0000185	-86.27	degree	UO	UO:0000185	258 m	meter	UO	UO:0000008	Sample collections	Precipitation 397	2017-12-24T00:00
Indianapolis daily precipitation	Town of Zionsville	GAZ	GAZ:00242909	city	ENVO	ENVO:00000856	39.88	degree	UO	UO:0000185	-86.27	degree	UO	UO:0000185	258 m	meter	UO	UO:0000008	Sample collections	Precipitation 398	2017-12-29T00:00
Indianapolis daily precipitation	Town of Zionsville	GAZ	GAZ:00242909	city	ENVO	ENVO:00000856	39.88	degree	UO	UO:0000185	-86.27	degree	UO	UO:0000185	258 m	meter	UO	UO:0000008	Sample collections	Precipitation 399	2018-01-01T00:00
Indianapolis daily precipitation	Town of Zionsville	GAZ	GAZ:00242909	city	ENVO	ENVO:00000856	39.88	degree	UO	UO:0000185	-86.27	degree	UO	UO:0000185	258 m	meter	UO	UO:0000008	Sample collections	Precipitation 400	2018-01-07T00:00
Indianapolis daily precipitation	Town of Zionsville	GAZ	GAZ:00242909	city	ENVO	ENVO:00000856	39.88	degree	UO	UO:0000185	-86.27	degree	UO	UO:0000185	258 m	meter	UO	UO:0000008	Sample collections	Precipitation 401	2018-01-08T00:00
Indianapolis daily precipitation	Town of Zionsville	GAZ	GAZ:00242909	city	ENVO	ENVO:00000856	39.88	degree	UO	UO:0000185	-86.27	degree	UO	UO:0000185	258 m	meter	UO	UO:0000008	Sample collections	Precipitation 402	2018-01-09T00:00
Indianapolis daily precipitation	Town of Zionsville	GAZ	GAZ:00242909	city	ENVO	ENVO:00000856	39.88	degree	UO	UO:0000185	-86.27	degree	UO	UO:0000185	258 m	meter	UO	UO:0000008	Sample collections	Precipitation 403	2018-01-10T00:00
Indianapolis daily precipitation	Town of Zionsville	GAZ	GAZ:00242909	city	ENVO	ENVO:00000856	39.88	degree	UO	UO:0000185	-86.27	degree	UO	UO:0000185	258 m	meter	UO	UO:0000008	Sample collections	Precipitation 404	2018-01-11T00:00
Indianapolis daily precipitation	Town of Zionsville	GAZ	GAZ:00242909	city	ENVO	ENVO:00000856	39.88	degree	UO	UO:0000185	-86.27	degree	UO	UO:0000185	258 m	meter	UO	UO:0000008	Sample collections	Precipitation 405	2018-01-12T00:00
Indianapolis daily precipitation	Town of Zionsville	GAZ	GAZ:00242909	city	ENVO	ENVO:00000856	39.88	degree	UO	UO:0000185	-86.27	degree	UO	UO:0000185	258 m	meter	UO	UO:0000008	Sample collections	Precipitation 406	2018-01-14T00:00
Indianapolis daily precipitation	Town of Zionsville	GAZ	GAZ:00242909	city	ENVO	ENVO:00000856	39.88	degree	UO	UO:0000185	-86.27	degree	UO	UO:0000185	258 m	meter	UO	UO:0000008	Sample collections	Precipitation 407	2018-01-15T00:00
Indianapolis daily precipitation	Town of Zionsville	GAZ	GAZ:00242909	city	ENVO	ENVO:00000856	39.88	degree	UO	UO:0000185	-86.27	degree	UO	UO:0000185	258 m	meter	UO	UO:0000008	Sample collections	Precipitation 408	2018-01-21T00:00
Indianapolis daily precipitation	Town of Zionsville	GAZ	GAZ:00242909	city	ENVO	ENVO:00000856	39.88	degree	UO	UO:0000185	-86.27	degree	UO	UO:0000185	258 m	meter	UO	UO:0000008	Sample collections	Precipitation 409	2018-01-22T00:00
Indianapolis daily precipitation	Town of Zionsville	GAZ	GAZ:00242909	city	ENVO	ENVO:00000856	39.88	degree	UO	UO:0000185	-86.27	degree	UO	UO:0000185	258 m	meter	UO	UO:0000008	Sample collections	Precipitation 410	2018-01-23T00:00
Indianapolis daily precipitation	Town of Zionsville	GAZ	GAZ:00242909	city	ENVO	ENVO:00000856	39.88	degree	UO	UO:0000185	-86.27	degree	UO	UO:0000185	258 m	meter	UO	UO:0000008	Sample collections	Precipitation 411	2018-01-24T00:00
Indianapolis daily precipitation	Town of Zionsville	GAZ	GAZ:00242909	city	ENVO	ENVO:00000856	39.88	degree	UO	UO:0000185	-86.27	degree	UO	UO:0000185	258 m	meter	UO	UO:0000008	Sample collections	Precipitation 412	2018-01-27T00:00
Indianapolis daily precipitation	Town of Zionsville	GAZ	GAZ:00242909	city	ENVO	ENVO:00000856	39.88	degree	UO	UO:0000185	-86.27	degree	UO	UO:0000185	258 m	meter	UO	UO:0000008	Sample collections	Precipitation 413	2018-01-29T00:00
Indianapolis daily precipitation	Town of Zionsville	GAZ	GAZ:00242909	city	ENVO	ENVO:00000856	39.88	degree	UO	UO:0000185	-86.27	degree	UO	UO:0000185	258 m	meter	UO	UO:0000008	Sample collections	Precipitation 414	2018-02-04T00:00
Indianapolis daily precipitation	Town of Zionsville	GAZ	GAZ:00242909	city	ENVO	ENVO:00000856	39.88	degree	UO	UO:0000185	-86.27	degree	UO	UO:0000185	258 m	meter	UO	UO:0000008	Sample collections	Precipitation 415	2018-02-05T00:00
Indianapolis daily precipitation	Town of Zionsville	GAZ	GAZ:00242909	city	ENVO	ENVO:00000856	39.88	degree	UO	UO:0000185	-86.27	degree	UO	UO:0000185	258 m	meter	UO	UO:0000008	Sample collections	Precipitation 416	2018-02-06T00:00
Indianapolis daily precipitation	Town of Zionsville	GAZ	GAZ:00242909	city	ENVO	ENVO:00000856	39.88	degree	UO	UO:0000185	-86.27	degree	UO	UO:0000185	258 m	meter	UO	UO:0000008	Sample collections	Precipitation 417	2018-02-11T00:00
Indianapolis daily precipitation	Town of Zionsville	GAZ	GAZ:00242909	city	ENVO	ENVO:00000856	39.88	degree	UO	UO:0000185	-86.27	degree	UO	UO:0000185	258 m	meter	UO	UO:0000008	Sample collections	Precipitation 418	2018-02-14T00:00
Indianapolis daily precipitation	Town of Zionsville	GAZ	GAZ:00242909	city	ENVO	ENVO:00000856	39.88	degree	UO	UO:0000185	-86.27	degree	UO	UO:0000185	258 m	meter	UO	UO:0000008	Sample collections	Precipitation 419	2018-02-15T00:00
Indianapolis daily precipitation	Town of Zionsville	GAZ	GAZ:00242909	city	ENVO	ENVO:00000856	39.88	degree	UO	UO:0000185	-86.27	degree	UO	UO:0000185	258 m	meter	UO	UO:0000008	Sample collections	Precipitation 420	2018-02-16T00:00
Indianapolis daily precipitation	Town of Zionsville	GAZ	GAZ:00242909	city	ENVO	ENVO:00000856	39.88	degree	UO	UO:0000185	-86.27	degree	UO	UO:0000185	258 m	meter	UO	UO:0000008	Sample collections	Precipitation 421	2018-02-17T00:00
Indianapolis daily precipitation	Town of Zionsville	GAZ	GAZ:00242909	city	ENVO	ENVO:00000856	39.88	degree	UO	UO:0000185	-86.27	degree	UO	UO:0000185	258 m	meter	UO	UO:0000008	Sample collections	Precipitation 422	2018-02-18T00:00
Indianapolis daily precipitation	Town of Zionsville	GAZ	GAZ:00242909	city	ENVO	ENVO:00000856	39.88	degree	UO	UO:0000185	-86.27	degree	UO	UO:0000185	258 m	meter	UO	UO:0000008	Sample collections	Precipitation 423	2018-02-24T00:00
Indianapolis daily precipitation	Town of Zionsville	GAZ	GAZ:00242909	city	ENVO	ENVO:00000856	39.88	degree	UO	UO:0000185	-86.27	degree	UO	UO:0000185	258 m	meter	UO	UO:0000008	Sample collections	Precipitation 424	2018-03-01T00:00
Indianapolis daily precipitation	Town of Zionsville	GAZ	GAZ:00242909	city	ENVO	ENVO:00000856	39.88	degree	UO	UO:0000185	-86.27	degree	UO	UO:0000185	258 m	meter	UO	UO:0000008	Sample collections	Precipitation 425	2018-03-07T00:00
Indianapolis daily precipitation	Town of Zionsville	GAZ	GAZ:00242909	city	ENVO	ENVO:00000856	39.88	degree	UO	UO:0000185	-86.27	degree	UO	UO:0000185	258 m	meter	UO	UO:0000008	Sample collections	Precipitation 426	2018-03-08T00:00
Indianapolis daily precipitation	Town of Zionsville	GAZ	GAZ:00242909	city	ENVO	ENVO:00000856	39.88	degree	UO	UO:0000185	-86.27	degree	UO	UO:0000185	258 m	meter	UO	UO:0000008	Sample collections	Precipitation 427	2018-03-13T00:00
Indianapolis daily precipitation	Town of Zionsville	GAZ	GAZ:00242909	city	ENVO	ENVO:00000856	39.88	degree	UO	UO:0000185	-86.27	degree	UO	UO:0000185	258 m	meter	UO	UO:0000008	Sample collections	Precipitation 428	2018-03-17T00:00
Indianapolis daily precipitation	Town of Zionsville	GAZ	GAZ:00242909	city	ENVO	ENVO:00000856	39.88	degree	UO	UO:0000185	-86.27	degree	UO	UO:0000185	258 m	meter	UO	UO:0000008	Sample collections	Precipitation 429	2018-03-21T00:00
Indianapolis daily precipitation	Town of Zionsville	GAZ	GAZ:00242909	city	ENVO	ENVO:00000856	39.88	degree	UO	UO:0000185	-86.27	degree	UO	UO:0000185	258 m	meter	UO	UO:0000008	Sample collections	Precipitation 430	2018-03-24T00:00
Indianapolis daily precipitation	Town of Zionsville	GAZ	GAZ:00242909	city	ENVO	ENVO:00000856	39.88	degree	UO	UO:0000185	-86.27	degree	UO	UO:0000185	258 m	meter	UO	UO:0000008	Sample collections	Precipitation 431	2018-03-26T00:00
Indianapolis daily precipitation	Town of Zionsville	GAZ	GAZ:00242909	city	ENVO	ENVO:00000856	39.88	degree	UO	UO:0000185	-86.27	degree	UO	UO:0000185	258 m	meter	UO	UO:0000008	Sample collections	Precipitation 432	2018-03-27T00:00
Indianapolis daily precipitation	Town of Zionsville	GAZ	GAZ:00242909	city	ENVO	ENVO:00000856	39.88	degree	UO	UO:0000185	-86.27	degree	UO	UO:0000185	258 m	meter	UO	UO:0000008	Sample collections	Precipitation 433	2018-03-28T00:00
Indianapolis daily precipitation	Town of Zionsville	GAZ	GAZ:00242909	city	ENVO	ENVO:00000856	39.88	degree	UO	UO:0000185	-86.27	degree	UO	UO:0000185	258 m	meter	UO	UO:0000008	Sample collections	Precipitation 434	2018-03-29T00:00
Indianapolis daily precipitation	Town of Zionsville	GAZ	GAZ:00242909	city	ENVO	ENVO:00000856	39.88	degree	UO	UO:0000185	-86.27	degree	UO	UO:0000185	258 m	meter	UO	UO:0000008	Sample collections	Precipitation 435	2018-03-30T00:00
Indianapolis daily precipitation	Town of Zionsville	GAZ	GAZ:00242909	city	ENVO	ENVO:00000856	39.88	degree	UO	UO:0000185	-86.27	degree	UO	UO:0000185	258 m	meter	UO	UO:0000008	Sample collections	Precipitation 436	2018-04-01T00:00
Indianapolis daily precipitation	Town of Zionsville	GAZ	GAZ:00242909	city	ENVO	ENVO:00000856	39.88	degree	UO	UO:0000185	-86.27	degree	UO	UO:0000185	258 m	meter	UO	UO:0000008	Sample collections	Precipitation 437	2018-04-02T00:00
Indianapolis daily precipitation	Town of Zionsville	GAZ	GAZ:00242909	city	ENVO	ENVO:00000856	39.88	degree	UO	UO:0000185	-86.27	degree	UO	UO:0000185	258 m	meter	UO	UO:0000008	Sample collections	Precipitation 438	2018-04-14T00:00
Indianapolis daily precipitation	Town of Zionsville	GAZ	GAZ:00242909	city	ENVO	ENVO:00000856	39.88	degree	UO	UO:0000185	-86.27	degree	UO	UO:0000185	258 m	meter	UO	UO:0000008	Sample collections	Precipitation 439	2018-04-15T00:00
Indianapolis daily precipitation	Town of Zionsville	GAZ	GAZ:00242909	city	ENVO	ENVO:00000856	39.88	degree	UO	UO:0000185	-86.27	degree	UO	UO:0000185	258 m	meter	UO	UO:0000008	Sample collections	Precipitation 440	2018-04-16T00:00
Indianapolis daily precipitation	Town of Zionsville	GAZ	GAZ:00242909	city	ENVO	ENVO:00000856	39.88	degree	UO	UO:0000185	-86.27	degree	UO	UO:0000185	258 m	meter	UO	UO:0000008	Sample collections	Precipitation 441	2018-04-19T00:00
Indianapolis daily precipitation	Town of Zionsville	GAZ	GAZ:00242909	city	ENVO	ENVO:00000856	39.88	degree	UO	UO:0000185	-86.27	degree	UO	UO:0000185	258 m	meter	UO	UO:0000008	Sample collections	Precipitation 442	2018-04-23T00:00
Indianapolis daily precipitation	Town of Zionsville	GAZ	GAZ:00242909	city	ENVO	ENVO:00000856	39.88	degree	UO	UO:0000185	-86.27	degree	UO	UO:0000185	258 m	meter	UO	UO:0000008	Sample collections	Precipitation 443	2018-04-24T00:00
Indianapolis daily precipitation	Town of Zionsville	GAZ	GAZ:00242909	city	ENVO	ENVO:00000856	39.88	degree	UO	UO:0000185	-86.27	degree	UO	UO:0000185	258 m	meter	UO	UO:0000008	Sample collections	Precipitation 444	2018-05-03T00:00
Indianapolis daily precipitation	Town of Zionsville	GAZ	GAZ:00242909	city	ENVO	ENVO:00000856	39.88	degree	UO	UO:0000185	-86.27	degree	UO	UO:0000185	258 m	meter	UO	UO:0000008	Sample collections	Precipitation 445	2018-05-18T00:00
Indianapolis daily precipitation	Town of Zionsville	GAZ	GAZ:00242909	city	ENVO	ENVO:00000856	39.88	degree	UO	UO:0000185	-86.27	degree	UO	UO:0000185	258 m	meter	UO	UO:0000008	Sample collections	Precipitation 446	2018-05-19T00:00
