# Supplementary material for: Stable isotope variations of daily precipitation from 2014–2018 in the central United States
Source: Sci Data. 2019 Feb 19;6:190018. doi: 10.1038/sdata.2019.18 (PMC6380221; doi:10.1038/sdata.2019.18)
Supplement: Supplementary file 1 [file sdata201918-isa1.zip › a_Wang617A_assay.txt]

Sample Name	Protocol REF	Parameter Value[instrument]	Parameter Value[manufacturer]	Protocol REF	Protocol REF	Assay Name	Raw Data File	Comment[Data Repository]	Comment[Data Record Accession]	Comment[Data Record URI]
Precipitation 1	Isotope measurements	Triple Water Vapor Isotope Analyzer (T-WVIA)	Los Gatos Research Inc	Isotope calibration and normalization	17O-excess data processing	spreadsheet row 2014-06-04T00:00	PANGAEA data file	PANGAEA	doi:10.1594/PANGAEA.895300	https://doi.org/10.1594/PANGAEA.895300
Precipitation 2	Isotope measurements	Triple Water Vapor Isotope Analyzer (T-WVIA)	Los Gatos Research Inc	Isotope calibration and normalization	17O-excess data processing	spreadsheet row 2014-06-08T00:00	PANGAEA data file	PANGAEA	doi:10.1594/PANGAEA.895300	https://doi.org/10.1594/PANGAEA.895300
Precipitation 3	Isotope measurements	Triple Water Vapor Isotope Analyzer (T-WVIA)	Los Gatos Research Inc	Isotope calibration and normalization	17O-excess data processing	spreadsheet row 2014-06-10T00:00	PANGAEA data file	PANGAEA	doi:10.1594/PANGAEA.895300	https://doi.org/10.1594/PANGAEA.895300
Precipitation 4	Isotope measurements	Triple Water Vapor Isotope Analyzer (T-WVIA)	Los Gatos Research Inc	Isotope calibration and normalization	17O-excess data processing	spreadsheet row 2014-06-11T00:00	PANGAEA data file	PANGAEA	doi:10.1594/PANGAEA.895300	https://doi.org/10.1594/PANGAEA.895300
Precipitation 5	Isotope measurements	Triple Water Vapor Isotope Analyzer (T-WVIA)	Los Gatos Research Inc	Isotope calibration and normalization	17O-excess data processing	spreadsheet row 2014-06-13T00:00	PANGAEA data file	PANGAEA	doi:10.1594/PANGAEA.895300	https://doi.org/10.1594/PANGAEA.895300
Precipitation 6	Isotope measurements	Triple Water Vapor Isotope Analyzer (T-WVIA)	Los Gatos Research Inc	Isotope calibration and normalization	17O-excess data processing	spreadsheet row 2014-06-18T00:00	PANGAEA data file	PANGAEA	doi:10.1594/PANGAEA.895300	https://doi.org/10.1594/PANGAEA.895300
Precipitation 7	Isotope measurements	Triple Water Vapor Isotope Analyzer (T-WVIA)	Los Gatos Research Inc	Isotope calibration and normalization	17O-excess data processing	spreadsheet row 2014-06-19T00:00	PANGAEA data file	PANGAEA	doi:10.1594/PANGAEA.895300	https://doi.org/10.1594/PANGAEA.895300
Precipitation 8	Isotope measurements	Triple Water Vapor Isotope Analyzer (T-WVIA)	Los Gatos Research Inc	Isotope calibration and normalization	17O-excess data processing	spreadsheet row 2014-06-20T00:00	PANGAEA data file	PANGAEA	doi:10.1594/PANGAEA.895300	https://doi.org/10.1594/PANGAEA.895300
Precipitation 9	Isotope measurements	Triple Water Vapor Isotope Analyzer (T-WVIA)	Los Gatos Research Inc	Isotope calibration and normalization	17O-excess data processing	spreadsheet row 2014-06-23T00:00	PANGAEA data file	PANGAEA	doi:10.1594/PANGAEA.895300	https://doi.org/10.1594/PANGAEA.895300
Precipitation 10	Isotope measurements	Triple Water Vapor Isotope Analyzer (T-WVIA)	Los Gatos Research Inc	Isotope calibration and normalization	17O-excess data processing	spreadsheet row 2014-06-24T00:00	PANGAEA data file	PANGAEA	doi:10.1594/PANGAEA.895300	https://doi.org/10.1594/PANGAEA.895300
Precipitation 11	Isotope measurements	Triple Water Vapor Isotope Analyzer (T-WVIA)	Los Gatos Research Inc	Isotope calibration and normalization	17O-excess data processing	spreadsheet row 2014-06-28T00:00	PANGAEA data file	PANGAEA	doi:10.1594/PANGAEA.895300	https://doi.org/10.1594/PANGAEA.895300
Precipitation 12	Isotope measurements	Triple Water Vapor Isotope Analyzer (T-WVIA)	Los Gatos Research Inc	Isotope calibration and normalization	17O-excess data processing	spreadsheet row 2014-06-30T00:00	PANGAEA data file	PANGAEA	doi:10.1594/PANGAEA.895300	https://doi.org/10.1594/PANGAEA.895300
Precipitation 13	Isotope measurements	Triple Water Vapor Isotope Analyzer (T-WVIA)	Los Gatos Research Inc	Isotope calibration and normalization	17O-excess data processing	spreadsheet row 2014-07-01T00:00	PANGAEA data file	PANGAEA	doi:10.1594/PANGAEA.895300	https://doi.org/10.1594/PANGAEA.895300
Precipitation 14	Isotope measurements	Triple Water Vapor Isotope Analyzer (T-WVIA)	Los Gatos Research Inc	Isotope calibration and normalization	17O-excess data processing	spreadsheet row 2014-07-06T00:00	PANGAEA data file	PANGAEA	doi:10.1594/PANGAEA.895300	https://doi.org/10.1594/PANGAEA.895300
Precipitation 15	Isotope measurements	Triple Water Vapor Isotope Analyzer (T-WVIA)	Los Gatos Research Inc	Isotope calibration and normalization	17O-excess data processing	spreadsheet row 2014-07-07T00:00	PANGAEA data file	PANGAEA	doi:10.1594/PANGAEA.895300	https://doi.org/10.1594/PANGAEA.895300
Precipitation 16	Isotope measurements	Triple Water Vapor Isotope Analyzer (T-WVIA)	Los Gatos Research Inc	Isotope calibration and normalization	17O-excess data processing	spreadsheet row 2014-07-08T00:00	PANGAEA data file	PANGAEA	doi:10.1594/PANGAEA.895300	https://doi.org/10.1594/PANGAEA.895300
Precipitation 17	Isotope measurements	Triple Water Vapor Isotope Analyzer (T-WVIA)	Los Gatos Research Inc	Isotope calibration and normalization	17O-excess data processing	spreadsheet row 2014-07-09T00:00	PANGAEA data file	PANGAEA	doi:10.1594/PANGAEA.895300	https://doi.org/10.1594/PANGAEA.895300
Precipitation 18	Isotope measurements	Triple Water Vapor Isotope Analyzer (T-WVIA)	Los Gatos Research Inc	Isotope calibration and normalization	17O-excess data processing	spreadsheet row 2014-07-12T00:00	PANGAEA data file	PANGAEA	doi:10.1594/PANGAEA.895300	https://doi.org/10.1594/PANGAEA.895300
Precipitation 19	Isotope measurements	Triple Water Vapor Isotope Analyzer (T-WVIA)	Los Gatos Research Inc	Isotope calibration and normalization	17O-excess data processing	spreadsheet row 2014-07-14T00:00	PANGAEA data file	PANGAEA	doi:10.1594/PANGAEA.895300	https://doi.org/10.1594/PANGAEA.895300
Precipitation 20	Isotope measurements	Triple Water Vapor Isotope Analyzer (T-WVIA)	Los Gatos Research Inc	Isotope calibration and normalization	17O-excess data processing	spreadsheet row 2014-07-22T00:00	PANGAEA data file	PANGAEA	doi:10.1594/PANGAEA.895300	https://doi.org/10.1594/PANGAEA.895300
Precipitation 21	Isotope measurements	Triple Water Vapor Isotope Analyzer (T-WVIA)	Los Gatos Research Inc	Isotope calibration and normalization	17O-excess data processing	spreadsheet row 2014-07-23T00:00	PANGAEA data file	PANGAEA	doi:10.1594/PANGAEA.895300	https://doi.org/10.1594/PANGAEA.895300
Precipitation 22	Isotope measurements	Triple Water Vapor Isotope Analyzer (T-WVIA)	Los Gatos Research Inc	Isotope calibration and normalization	17O-excess data processing	spreadsheet row 2014-07-25T00:00	PANGAEA data file	PANGAEA	doi:10.1594/PANGAEA.895300	https://doi.org/10.1594/PANGAEA.895300
Precipitation 23	Isotope measurements	Triple Water Vapor Isotope Analyzer (T-WVIA)	Los Gatos Research Inc	Isotope calibration and normalization	17O-excess data processing	spreadsheet row 2014-07-26T00:00	PANGAEA data file	PANGAEA	doi:10.1594/PANGAEA.895300	https://doi.org/10.1594/PANGAEA.895300
Precipitation 24	Isotope measurements	Triple Water Vapor Isotope Analyzer (T-WVIA)	Los Gatos Research Inc	Isotope calibration and normalization	17O-excess data processing	spreadsheet row 2014-07-27T00:00	PANGAEA data file	PANGAEA	doi:10.1594/PANGAEA.895300	https://doi.org/10.1594/PANGAEA.895300
Precipitation 25	Isotope measurements	Triple Water Vapor Isotope Analyzer (T-WVIA)	Los Gatos Research Inc	Isotope calibration and normalization	17O-excess data processing	spreadsheet row 2014-07-28T00:00	PANGAEA data file	PANGAEA	doi:10.1594/PANGAEA.895300	https://doi.org/10.1594/PANGAEA.895300
Precipitation 26	Isotope measurements	Triple Water Vapor Isotope Analyzer (T-WVIA)	Los Gatos Research Inc	Isotope calibration and normalization	17O-excess data processing	spreadsheet row 2014-07-29T00:00	PANGAEA data file	PANGAEA	doi:10.1594/PANGAEA.895300	https://doi.org/10.1594/PANGAEA.895300
Precipitation 27	Isotope measurements	Triple Water Vapor Isotope Analyzer (T-WVIA)	Los Gatos Research Inc	Isotope calibration and normalization	17O-excess data processing	spreadsheet row 2014-07-30T00:00	PANGAEA data file	PANGAEA	doi:10.1594/PANGAEA.895300	https://doi.org/10.1594/PANGAEA.895300
Precipitation 28	Isotope measurements	Triple Water Vapor Isotope Analyzer (T-WVIA)	Los Gatos Research Inc	Isotope calibration and normalization	17O-excess data processing	spreadsheet row 2014-08-01T00:00	PANGAEA data file	PANGAEA	doi:10.1594/PANGAEA.895300	https://doi.org/10.1594/PANGAEA.895300
Precipitation 29	Isotope measurements	Triple Water Vapor Isotope Analyzer (T-WVIA)	Los Gatos Research Inc	Isotope calibration and normalization	17O-excess data processing	spreadsheet row 2014-08-02T00:00	PANGAEA data file	PANGAEA	doi:10.1594/PANGAEA.895300	https://doi.org/10.1594/PANGAEA.895300
Precipitation 30	Isotope measurements	Triple Water Vapor Isotope Analyzer (T-WVIA)	Los Gatos Research Inc	Isotope calibration and normalization	17O-excess data processing	spreadsheet row 2014-08-03T00:00	PANGAEA data file	PANGAEA	doi:10.1594/PANGAEA.895300	https://doi.org/10.1594/PANGAEA.895300
Precipitation 31	Isotope measurements	Triple Water Vapor Isotope Analyzer (T-WVIA)	Los Gatos Research Inc	Isotope calibration and normalization	17O-excess data processing	spreadsheet row 2014-08-10T00:00	PANGAEA data file	PANGAEA	doi:10.1594/PANGAEA.895300	https://doi.org/10.1594/PANGAEA.895300
Precipitation 32	Isotope measurements	Triple Water Vapor Isotope Analyzer (T-WVIA)	Los Gatos Research Inc	Isotope calibration and normalization	17O-excess data processing	spreadsheet row 2014-08-11T00:00	PANGAEA data file	PANGAEA	doi:10.1594/PANGAEA.895300	https://doi.org/10.1594/PANGAEA.895300
Precipitation 33	Isotope measurements	Triple Water Vapor Isotope Analyzer (T-WVIA)	Los Gatos Research Inc	Isotope calibration and normalization	17O-excess data processing	spreadsheet row 2014-08-12T00:00	PANGAEA data file	PANGAEA	doi:10.1594/PANGAEA.895300	https://doi.org/10.1594/PANGAEA.895300
Precipitation 34	Isotope measurements	Triple Water Vapor Isotope Analyzer (T-WVIA)	Los Gatos Research Inc	Isotope calibration and normalization	17O-excess data processing	spreadsheet row 2014-08-18T00:00	PANGAEA data file	PANGAEA	doi:10.1594/PANGAEA.895300	https://doi.org/10.1594/PANGAEA.895300
Precipitation 35	Isotope measurements	Triple Water Vapor Isotope Analyzer (T-WVIA)	Los Gatos Research Inc	Isotope calibration and normalization	17O-excess data processing	spreadsheet row 2014-08-19T00:00	PANGAEA data file	PANGAEA	doi:10.1594/PANGAEA.895300	https://doi.org/10.1594/PANGAEA.895300
Precipitation 36	Isotope measurements	Triple Water Vapor Isotope Analyzer (T-WVIA)	Los Gatos Research Inc	Isotope calibration and normalization	17O-excess data processing	spreadsheet row 2014-08-20T00:00	PANGAEA data file	PANGAEA	doi:10.1594/PANGAEA.895300	https://doi.org/10.1594/PANGAEA.895300
Precipitation 37	Isotope measurements	Triple Water Vapor Isotope Analyzer (T-WVIA)	Los Gatos Research Inc	Isotope calibration and normalization	17O-excess data processing	spreadsheet row 2014-08-21T00:00	PANGAEA data file	PANGAEA	doi:10.1594/PANGAEA.895300	https://doi.org/10.1594/PANGAEA.895300
Precipitation 38	Isotope measurements	Triple Water Vapor Isotope Analyzer (T-WVIA)	Los Gatos Research Inc	Isotope calibration and normalization	17O-excess data processing	spreadsheet row 2014-08-22T00:00	PANGAEA data file	PANGAEA	doi:10.1594/PANGAEA.895300	https://doi.org/10.1594/PANGAEA.895300
Precipitation 39	Isotope measurements	Triple Water Vapor Isotope Analyzer (T-WVIA)	Los Gatos Research Inc	Isotope calibration and normalization	17O-excess data processing	spreadsheet row 2014-08-23T00:00	PANGAEA data file	PANGAEA	doi:10.1594/PANGAEA.895300	https://doi.org/10.1594/PANGAEA.895300
Precipitation 40	Isotope measurements	Triple Water Vapor Isotope Analyzer (T-WVIA)	Los Gatos Research Inc	Isotope calibration and normalization	17O-excess data processing	spreadsheet row 2014-08-31T00:00	PANGAEA data file	PANGAEA	doi:10.1594/PANGAEA.895300	https://doi.org/10.1594/PANGAEA.895300
Precipitation 41	Isotope measurements	Triple Water Vapor Isotope Analyzer (T-WVIA)	Los Gatos Research Inc	Isotope calibration and normalization	17O-excess data processing	spreadsheet row 2014-09-01T00:00	PANGAEA data file	PANGAEA	doi:10.1594/PANGAEA.895300	https://doi.org/10.1594/PANGAEA.895300
Precipitation 42	Isotope measurements	Triple Water Vapor Isotope Analyzer (T-WVIA)	Los Gatos Research Inc	Isotope calibration and normalization	17O-excess data processing	spreadsheet row 2014-09-02T00:00	PANGAEA data file	PANGAEA	doi:10.1594/PANGAEA.895300	https://doi.org/10.1594/PANGAEA.895300
Precipitation 43	Isotope measurements	Triple Water Vapor Isotope Analyzer (T-WVIA)	Los Gatos Research Inc	Isotope calibration and normalization	17O-excess data processing	spreadsheet row 2014-09-05T00:00	PANGAEA data file	PANGAEA	doi:10.1594/PANGAEA.895300	https://doi.org/10.1594/PANGAEA.895300
Precipitation 44	Isotope measurements	Triple Water Vapor Isotope Analyzer (T-WVIA)	Los Gatos Research Inc	Isotope calibration and normalization	17O-excess data processing	spreadsheet row 2014-09-06T00:00	PANGAEA data file	PANGAEA	doi:10.1594/PANGAEA.895300	https://doi.org/10.1594/PANGAEA.895300
Precipitation 45	Isotope measurements	Triple Water Vapor Isotope Analyzer (T-WVIA)	Los Gatos Research Inc	Isotope calibration and normalization	17O-excess data processing	spreadsheet row 2014-09-10T00:00	PANGAEA data file	PANGAEA	doi:10.1594/PANGAEA.895300	https://doi.org/10.1594/PANGAEA.895300
Precipitation 46	Isotope measurements	Triple Water Vapor Isotope Analyzer (T-WVIA)	Los Gatos Research Inc	Isotope calibration and normalization	17O-excess data processing	spreadsheet row 2014-09-15T00:00	PANGAEA data file	PANGAEA	doi:10.1594/PANGAEA.895300	https://doi.org/10.1594/PANGAEA.895300
Precipitation 47	Isotope measurements	Triple Water Vapor Isotope Analyzer (T-WVIA)	Los Gatos Research Inc	Isotope calibration and normalization	17O-excess data processing	spreadsheet row 2014-09-20T00:00	PANGAEA data file	PANGAEA	doi:10.1594/PANGAEA.895300	https://doi.org/10.1594/PANGAEA.895300
Precipitation 48	Isotope measurements	Triple Water Vapor Isotope Analyzer (T-WVIA)	Los Gatos Research Inc	Isotope calibration and normalization	17O-excess data processing	spreadsheet row 2014-10-02T00:00	PANGAEA data file	PANGAEA	doi:10.1594/PANGAEA.895300	https://doi.org/10.1594/PANGAEA.895300
Precipitation 49	Isotope measurements	Triple Water Vapor Isotope Analyzer (T-WVIA)	Los Gatos Research Inc	Isotope calibration and normalization	17O-excess data processing	spreadsheet row 2014-10-03T00:00	PANGAEA data file	PANGAEA	doi:10.1594/PANGAEA.895300	https://doi.org/10.1594/PANGAEA.895300
Precipitation 50	Isotope measurements	Triple Water Vapor Isotope Analyzer (T-WVIA)	Los Gatos Research Inc	Isotope calibration and normalization	17O-excess data processing	spreadsheet row 2014-10-06T00:00	PANGAEA data file	PANGAEA	doi:10.1594/PANGAEA.895300	https://doi.org/10.1594/PANGAEA.895300
Precipitation 51	Isotope measurements	Triple Water Vapor Isotope Analyzer (T-WVIA)	Los Gatos Research Inc	Isotope calibration and normalization	17O-excess data processing	spreadsheet row 2014-10-07T00:00	PANGAEA data file	PANGAEA	doi:10.1594/PANGAEA.895300	https://doi.org/10.1594/PANGAEA.895300
Precipitation 52	Isotope measurements	Triple Water Vapor Isotope Analyzer (T-WVIA)	Los Gatos Research Inc	Isotope calibration and normalization	17O-excess data processing	spreadsheet row 2014-10-08T00:00	PANGAEA data file	PANGAEA	doi:10.1594/PANGAEA.895300	https://doi.org/10.1594/PANGAEA.895300
Precipitation 53	Isotope measurements	Triple Water Vapor Isotope Analyzer (T-WVIA)	Los Gatos Research Inc	Isotope calibration and normalization	17O-excess data processing	spreadsheet row 2014-10-09T00:00	PANGAEA data file	PANGAEA	doi:10.1594/PANGAEA.895300	https://doi.org/10.1594/PANGAEA.895300
Precipitation 54	Isotope measurements	Triple Water Vapor Isotope Analyzer (T-WVIA)	Los Gatos Research Inc	Isotope calibration and normalization	17O-excess data processing	spreadsheet row 2014-10-13T00:00	PANGAEA data file	PANGAEA	doi:10.1594/PANGAEA.895300	https://doi.org/10.1594/PANGAEA.895300
Precipitation 55	Isotope measurements	Triple Water Vapor Isotope Analyzer (T-WVIA)	Los Gatos Research Inc	Isotope calibration and normalization	17O-excess data processing	spreadsheet row 2014-10-14T00:00	PANGAEA data file	PANGAEA	doi:10.1594/PANGAEA.895300	https://doi.org/10.1594/PANGAEA.895300
Precipitation 56	Isotope measurements	Triple Water Vapor Isotope Analyzer (T-WVIA)	Los Gatos Research Inc	Isotope calibration and normalization	17O-excess data processing	spreadsheet row 2014-10-15T00:00	PANGAEA data file	PANGAEA	doi:10.1594/PANGAEA.895300	https://doi.org/10.1594/PANGAEA.895300
Precipitation 57	Isotope measurements	Triple Water Vapor Isotope Analyzer (T-WVIA)	Los Gatos Research Inc	Isotope calibration and normalization	17O-excess data processing	spreadsheet row 2014-10-21T00:00	PANGAEA data file	PANGAEA	doi:10.1594/PANGAEA.895300	https://doi.org/10.1594/PANGAEA.895300
Precipitation 58	Isotope measurements	Triple Water Vapor Isotope Analyzer (T-WVIA)	Los Gatos Research Inc	Isotope calibration and normalization	17O-excess data processing	spreadsheet row 2014-10-28T00:00	PANGAEA data file	PANGAEA	doi:10.1594/PANGAEA.895300	https://doi.org/10.1594/PANGAEA.895300
Precipitation 59	Isotope measurements	Triple Water Vapor Isotope Analyzer (T-WVIA)	Los Gatos Research Inc	Isotope calibration and normalization	17O-excess data processing	spreadsheet row 2014-10-30T00:00	PANGAEA data file	PANGAEA	doi:10.1594/PANGAEA.895300	https://doi.org/10.1594/PANGAEA.895300
Precipitation 60	Isotope measurements	Triple Water Vapor Isotope Analyzer (T-WVIA)	Los Gatos Research Inc	Isotope calibration and normalization	17O-excess data processing	spreadsheet row 2014-11-04T00:00	PANGAEA data file	PANGAEA	doi:10.1594/PANGAEA.895300	https://doi.org/10.1594/PANGAEA.895300
Precipitation 61	Isotope measurements	Triple Water Vapor Isotope Analyzer (T-WVIA)	Los Gatos Research Inc	Isotope calibration and normalization	17O-excess data processing	spreadsheet row 2014-11-11T00:00	PANGAEA data file	PANGAEA	doi:10.1594/PANGAEA.895300	https://doi.org/10.1594/PANGAEA.895300
Precipitation 62	Isotope measurements	Triple Water Vapor Isotope Analyzer (T-WVIA)	Los Gatos Research Inc	Isotope calibration and normalization	17O-excess data processing	spreadsheet row 2014-11-14T00:00	PANGAEA data file	PANGAEA	doi:10.1594/PANGAEA.895300	https://doi.org/10.1594/PANGAEA.895300
Precipitation 63	Isotope measurements	Triple Water Vapor Isotope Analyzer (T-WVIA)	Los Gatos Research Inc	Isotope calibration and normalization	17O-excess data processing	spreadsheet row 2014-11-16T00:00	PANGAEA data file	PANGAEA	doi:10.1594/PANGAEA.895300	https://doi.org/10.1594/PANGAEA.895300
Precipitation 64	Isotope measurements	Triple Water Vapor Isotope Analyzer (T-WVIA)	Los Gatos Research Inc	Isotope calibration and normalization	17O-excess data processing	spreadsheet row 2014-11-21T00:00	PANGAEA data file	PANGAEA	doi:10.1594/PANGAEA.895300	https://doi.org/10.1594/PANGAEA.895300
Precipitation 65	Isotope measurements	Triple Water Vapor Isotope Analyzer (T-WVIA)	Los Gatos Research Inc	Isotope calibration and normalization	17O-excess data processing	spreadsheet row 2014-11-22T00:00	PANGAEA data file	PANGAEA	doi:10.1594/PANGAEA.895300	https://doi.org/10.1594/PANGAEA.895300
Precipitation 66	Isotope measurements	Triple Water Vapor Isotope Analyzer (T-WVIA)	Los Gatos Research Inc	Isotope calibration and normalization	17O-excess data processing	spreadsheet row 2014-11-23T00:00	PANGAEA data file	PANGAEA	doi:10.1594/PANGAEA.895300	https://doi.org/10.1594/PANGAEA.895300
Precipitation 67	Isotope measurements	Triple Water Vapor Isotope Analyzer (T-WVIA)	Los Gatos Research Inc	Isotope calibration and normalization	17O-excess data processing	spreadsheet row 2014-11-27T00:00	PANGAEA data file	PANGAEA	doi:10.1594/PANGAEA.895300	https://doi.org/10.1594/PANGAEA.895300
Precipitation 68	Isotope measurements	Triple Water Vapor Isotope Analyzer (T-WVIA)	Los Gatos Research Inc	Isotope calibration and normalization	17O-excess data processing	spreadsheet row 2014-11-30T00:00	PANGAEA data file	PANGAEA	doi:10.1594/PANGAEA.895300	https://doi.org/10.1594/PANGAEA.895300
Precipitation 69	Isotope measurements	Triple Water Vapor Isotope Analyzer (T-WVIA)	Los Gatos Research Inc	Isotope calibration and normalization	17O-excess data processing	spreadsheet row 2014-12-04T00:00	PANGAEA data file	PANGAEA	doi:10.1594/PANGAEA.895300	https://doi.org/10.1594/PANGAEA.895300
Precipitation 70	Isotope measurements	Triple Water Vapor Isotope Analyzer (T-WVIA)	Los Gatos Research Inc	Isotope calibration and normalization	17O-excess data processing	spreadsheet row 2014-12-05T00:00	PANGAEA data file	PANGAEA	doi:10.1594/PANGAEA.895300	https://doi.org/10.1594/PANGAEA.895300
Precipitation 71	Isotope measurements	Triple Water Vapor Isotope Analyzer (T-WVIA)	Los Gatos Research Inc	Isotope calibration and normalization	17O-excess data processing	spreadsheet row 2014-12-08T00:00	PANGAEA data file	PANGAEA	doi:10.1594/PANGAEA.895300	https://doi.org/10.1594/PANGAEA.895300
Precipitation 72	Isotope measurements	Triple Water Vapor Isotope Analyzer (T-WVIA)	Los Gatos Research Inc	Isotope calibration and normalization	17O-excess data processing	spreadsheet row 2014-12-15T00:00	PANGAEA data file	PANGAEA	doi:10.1594/PANGAEA.895300	https://doi.org/10.1594/PANGAEA.895300
Precipitation 73	Isotope measurements	Triple Water Vapor Isotope Analyzer (T-WVIA)	Los Gatos Research Inc	Isotope calibration and normalization	17O-excess data processing	spreadsheet row 2014-12-16T00:00	PANGAEA data file	PANGAEA	doi:10.1594/PANGAEA.895300	https://doi.org/10.1594/PANGAEA.895300
Precipitation 74	Isotope measurements	Triple Water Vapor Isotope Analyzer (T-WVIA)	Los Gatos Research Inc	Isotope calibration and normalization	17O-excess data processing	spreadsheet row 2014-12-22T00:00	PANGAEA data file	PANGAEA	doi:10.1594/PANGAEA.895300	https://doi.org/10.1594/PANGAEA.895300
Precipitation 75	Isotope measurements	Triple Water Vapor Isotope Analyzer (T-WVIA)	Los Gatos Research Inc	Isotope calibration and normalization	17O-excess data processing	spreadsheet row 2014-12-24T00:00	PANGAEA data file	PANGAEA	doi:10.1594/PANGAEA.895300	https://doi.org/10.1594/PANGAEA.895300
Precipitation 76	Isotope measurements	Triple Water Vapor Isotope Analyzer (T-WVIA)	Los Gatos Research Inc	Isotope calibration and normalization	17O-excess data processing	spreadsheet row 2014-12-27T00:00	PANGAEA data file	PANGAEA	doi:10.1594/PANGAEA.895300	https://doi.org/10.1594/PANGAEA.895300
Precipitation 77	Isotope measurements	Triple Water Vapor Isotope Analyzer (T-WVIA)	Los Gatos Research Inc	Isotope calibration and normalization	17O-excess data processing	spreadsheet row 2015-01-03T00:00	PANGAEA data file	PANGAEA	doi:10.1594/PANGAEA.895300	https://doi.org/10.1594/PANGAEA.895300
Precipitation 78	Isotope measurements	Triple Water Vapor Isotope Analyzer (T-WVIA)	Los Gatos Research Inc	Isotope calibration and normalization	17O-excess data processing	spreadsheet row 2015-01-04T00:00	PANGAEA data file	PANGAEA	doi:10.1594/PANGAEA.895300	https://doi.org/10.1594/PANGAEA.895300
Precipitation 79	Isotope measurements	Triple Water Vapor Isotope Analyzer (T-WVIA)	Los Gatos Research Inc	Isotope calibration and normalization	17O-excess data processing	spreadsheet row 2015-01-05T00:00	PANGAEA data file	PANGAEA	doi:10.1594/PANGAEA.895300	https://doi.org/10.1594/PANGAEA.895300
Precipitation 80	Isotope measurements	Triple Water Vapor Isotope Analyzer (T-WVIA)	Los Gatos Research Inc	Isotope calibration and normalization	17O-excess data processing	spreadsheet row 2015-01-09T00:00	PANGAEA data file	PANGAEA	doi:10.1594/PANGAEA.895300	https://doi.org/10.1594/PANGAEA.895300
Precipitation 81	Isotope measurements	Triple Water Vapor Isotope Analyzer (T-WVIA)	Los Gatos Research Inc	Isotope calibration and normalization	17O-excess data processing	spreadsheet row 2015-01-11T00:00	PANGAEA data file	PANGAEA	doi:10.1594/PANGAEA.895300	https://doi.org/10.1594/PANGAEA.895300
Precipitation 82	Isotope measurements	Triple Water Vapor Isotope Analyzer (T-WVIA)	Los Gatos Research Inc	Isotope calibration and normalization	17O-excess data processing	spreadsheet row 2015-01-18T00:00	PANGAEA data file	PANGAEA	doi:10.1594/PANGAEA.895300	https://doi.org/10.1594/PANGAEA.895300
Precipitation 83	Isotope measurements	Triple Water Vapor Isotope Analyzer (T-WVIA)	Los Gatos Research Inc	Isotope calibration and normalization	17O-excess data processing	spreadsheet row 2015-01-25T00:00	PANGAEA data file	PANGAEA	doi:10.1594/PANGAEA.895300	https://doi.org/10.1594/PANGAEA.895300
Precipitation 84	Isotope measurements	Triple Water Vapor Isotope Analyzer (T-WVIA)	Los Gatos Research Inc	Isotope calibration and normalization	17O-excess data processing	spreadsheet row 2015-02-01T00:00	PANGAEA data file	PANGAEA	doi:10.1594/PANGAEA.895300	https://doi.org/10.1594/PANGAEA.895300
Precipitation 85	Isotope measurements	Triple Water Vapor Isotope Analyzer (T-WVIA)	Los Gatos Research Inc	Isotope calibration and normalization	17O-excess data processing	spreadsheet row 2015-02-11T00:00	PANGAEA data file	PANGAEA	doi:10.1594/PANGAEA.895300	https://doi.org/10.1594/PANGAEA.895300
Precipitation 86	Isotope measurements	Triple Water Vapor Isotope Analyzer (T-WVIA)	Los Gatos Research Inc	Isotope calibration and normalization	17O-excess data processing	spreadsheet row 2015-02-12T00:00	PANGAEA data file	PANGAEA	doi:10.1594/PANGAEA.895300	https://doi.org/10.1594/PANGAEA.895300
Precipitation 87	Isotope measurements	Triple Water Vapor Isotope Analyzer (T-WVIA)	Los Gatos Research Inc	Isotope calibration and normalization	17O-excess data processing	spreadsheet row 2015-02-16T00:00	PANGAEA data file	PANGAEA	doi:10.1594/PANGAEA.895300	https://doi.org/10.1594/PANGAEA.895300
Precipitation 88	Isotope measurements	Triple Water Vapor Isotope Analyzer (T-WVIA)	Los Gatos Research Inc	Isotope calibration and normalization	17O-excess data processing	spreadsheet row 2015-02-18T00:00	PANGAEA data file	PANGAEA	doi:10.1594/PANGAEA.895300	https://doi.org/10.1594/PANGAEA.895300
Precipitation 89	Isotope measurements	Triple Water Vapor Isotope Analyzer (T-WVIA)	Los Gatos Research Inc	Isotope calibration and normalization	17O-excess data processing	spreadsheet row 2015-02-21T00:00	PANGAEA data file	PANGAEA	doi:10.1594/PANGAEA.895300	https://doi.org/10.1594/PANGAEA.895300
Precipitation 90	Isotope measurements	Triple Water Vapor Isotope Analyzer (T-WVIA)	Los Gatos Research Inc	Isotope calibration and normalization	17O-excess data processing	spreadsheet row 2015-02-26T00:00	PANGAEA data file	PANGAEA	doi:10.1594/PANGAEA.895300	https://doi.org/10.1594/PANGAEA.895300
Precipitation 91	Isotope measurements	Triple Water Vapor Isotope Analyzer (T-WVIA)	Los Gatos Research Inc	Isotope calibration and normalization	17O-excess data processing	spreadsheet row 2015-03-01T00:00	PANGAEA data file	PANGAEA	doi:10.1594/PANGAEA.895300	https://doi.org/10.1594/PANGAEA.895300
Precipitation 92	Isotope measurements	Triple Water Vapor Isotope Analyzer (T-WVIA)	Los Gatos Research Inc	Isotope calibration and normalization	17O-excess data processing	spreadsheet row 2015-03-10T00:00	PANGAEA data file	PANGAEA	doi:10.1594/PANGAEA.895300	https://doi.org/10.1594/PANGAEA.895300
Precipitation 93	Isotope measurements	Triple Water Vapor Isotope Analyzer (T-WVIA)	Los Gatos Research Inc	Isotope calibration and normalization	17O-excess data processing	spreadsheet row 2015-03-13T00:00	PANGAEA data file	PANGAEA	doi:10.1594/PANGAEA.895300	https://doi.org/10.1594/PANGAEA.895300
Precipitation 94	Isotope measurements	Triple Water Vapor Isotope Analyzer (T-WVIA)	Los Gatos Research Inc	Isotope calibration and normalization	17O-excess data processing	spreadsheet row 2015-03-14T00:00	PANGAEA data file	PANGAEA	doi:10.1594/PANGAEA.895300	https://doi.org/10.1594/PANGAEA.895300
Precipitation 95	Isotope measurements	Triple Water Vapor Isotope Analyzer (T-WVIA)	Los Gatos Research Inc	Isotope calibration and normalization	17O-excess data processing	spreadsheet row 2015-03-19T00:00	PANGAEA data file	PANGAEA	doi:10.1594/PANGAEA.895300	https://doi.org/10.1594/PANGAEA.895300
Precipitation 96	Isotope measurements	Triple Water Vapor Isotope Analyzer (T-WVIA)	Los Gatos Research Inc	Isotope calibration and normalization	17O-excess data processing	spreadsheet row 2015-03-23T00:00	PANGAEA data file	PANGAEA	doi:10.1594/PANGAEA.895300	https://doi.org/10.1594/PANGAEA.895300
Precipitation 97	Isotope measurements	Triple Water Vapor Isotope Analyzer (T-WVIA)	Los Gatos Research Inc	Isotope calibration and normalization	17O-excess data processing	spreadsheet row 2015-03-24T00:00	PANGAEA data file	PANGAEA	doi:10.1594/PANGAEA.895300	https://doi.org/10.1594/PANGAEA.895300
Precipitation 98	Isotope measurements	Triple Water Vapor Isotope Analyzer (T-WVIA)	Los Gatos Research Inc	Isotope calibration and normalization	17O-excess data processing	spreadsheet row 2015-03-26T00:00	PANGAEA data file	PANGAEA	doi:10.1594/PANGAEA.895300	https://doi.org/10.1594/PANGAEA.895300
Precipitation 99	Isotope measurements	Triple Water Vapor Isotope Analyzer (T-WVIA)	Los Gatos Research Inc	Isotope calibration and normalization	17O-excess data processing	spreadsheet row 2015-03-29T00:00	PANGAEA data file	PANGAEA	doi:10.1594/PANGAEA.895300	https://doi.org/10.1594/PANGAEA.895300
Precipitation 100	Isotope measurements	Triple Water Vapor Isotope Analyzer (T-WVIA)	Los Gatos Research Inc	Isotope calibration and normalization	17O-excess data processing	spreadsheet row 2015-04-02T00:00	PANGAEA data file	PANGAEA	doi:10.1594/PANGAEA.895300	https://doi.org/10.1594/PANGAEA.895300
Precipitation 101	Isotope measurements	Triple Water Vapor Isotope Analyzer (T-WVIA)	Los Gatos Research Inc	Isotope calibration and normalization	17O-excess data processing	spreadsheet row 2015-04-03T00:00	PANGAEA data file	PANGAEA	doi:10.1594/PANGAEA.895300	https://doi.org/10.1594/PANGAEA.895300
Precipitation 102	Isotope measurements	Triple Water Vapor Isotope Analyzer (T-WVIA)	Los Gatos Research Inc	Isotope calibration and normalization	17O-excess data processing	spreadsheet row 2015-04-06T00:00	PANGAEA data file	PANGAEA	doi:10.1594/PANGAEA.895300	https://doi.org/10.1594/PANGAEA.895300
Precipitation 103	Isotope measurements	Triple Water Vapor Isotope Analyzer (T-WVIA)	Los Gatos Research Inc	Isotope calibration and normalization	17O-excess data processing	spreadsheet row 2015-04-07T00:00	PANGAEA data file	PANGAEA	doi:10.1594/PANGAEA.895300	https://doi.org/10.1594/PANGAEA.895300
Precipitation 104	Isotope measurements	Triple Water Vapor Isotope Analyzer (T-WVIA)	Los Gatos Research Inc	Isotope calibration and normalization	17O-excess data processing	spreadsheet row 2015-04-08T00:00	PANGAEA data file	PANGAEA	doi:10.1594/PANGAEA.895300	https://doi.org/10.1594/PANGAEA.895300
Precipitation 105	Isotope measurements	Triple Water Vapor Isotope Analyzer (T-WVIA)	Los Gatos Research Inc	Isotope calibration and normalization	17O-excess data processing	spreadsheet row 2015-04-09T00:00	PANGAEA data file	PANGAEA	doi:10.1594/PANGAEA.895300	https://doi.org/10.1594/PANGAEA.895300
Precipitation 106	Isotope measurements	Triple Water Vapor Isotope Analyzer (T-WVIA)	Los Gatos Research Inc	Isotope calibration and normalization	17O-excess data processing	spreadsheet row 2015-04-10T00:00	PANGAEA data file	PANGAEA	doi:10.1594/PANGAEA.895300	https://doi.org/10.1594/PANGAEA.895300
Precipitation 107	Isotope measurements	Triple Water Vapor Isotope Analyzer (T-WVIA)	Los Gatos Research Inc	Isotope calibration and normalization	17O-excess data processing	spreadsheet row 2015-04-16T00:00	PANGAEA data file	PANGAEA	doi:10.1594/PANGAEA.895300	https://doi.org/10.1594/PANGAEA.895300
Precipitation 108	Isotope measurements	Triple Water Vapor Isotope Analyzer (T-WVIA)	Los Gatos Research Inc	Isotope calibration and normalization	17O-excess data processing	spreadsheet row 2015-04-19T00:00	PANGAEA data file	PANGAEA	doi:10.1594/PANGAEA.895300	https://doi.org/10.1594/PANGAEA.895300
Precipitation 109	Isotope measurements	Triple Water Vapor Isotope Analyzer (T-WVIA)	Los Gatos Research Inc	Isotope calibration and normalization	17O-excess data processing	spreadsheet row 2015-04-20T00:00	PANGAEA data file	PANGAEA	doi:10.1594/PANGAEA.895300	https://doi.org/10.1594/PANGAEA.895300
Precipitation 110	Isotope measurements	Triple Water Vapor Isotope Analyzer (T-WVIA)	Los Gatos Research Inc	Isotope calibration and normalization	17O-excess data processing	spreadsheet row 2015-04-22T00:00	PANGAEA data file	PANGAEA	doi:10.1594/PANGAEA.895300	https://doi.org/10.1594/PANGAEA.895300
Precipitation 111	Isotope measurements	Triple Water Vapor Isotope Analyzer (T-WVIA)	Los Gatos Research Inc	Isotope calibration and normalization	17O-excess data processing	spreadsheet row 2015-05-09T00:00	PANGAEA data file	PANGAEA	doi:10.1594/PANGAEA.895300	https://doi.org/10.1594/PANGAEA.895300
Precipitation 112	Isotope measurements	Triple Water Vapor Isotope Analyzer (T-WVIA)	Los Gatos Research Inc	Isotope calibration and normalization	17O-excess data processing	spreadsheet row 2015-05-10T00:00	PANGAEA data file	PANGAEA	doi:10.1594/PANGAEA.895300	https://doi.org/10.1594/PANGAEA.895300
Precipitation 113	Isotope measurements	Triple Water Vapor Isotope Analyzer (T-WVIA)	Los Gatos Research Inc	Isotope calibration and normalization	17O-excess data processing	spreadsheet row 2015-05-11T00:00	PANGAEA data file	PANGAEA	doi:10.1594/PANGAEA.895300	https://doi.org/10.1594/PANGAEA.895300
Precipitation 114	Isotope measurements	Triple Water Vapor Isotope Analyzer (T-WVIA)	Los Gatos Research Inc	Isotope calibration and normalization	17O-excess data processing	spreadsheet row 2015-05-15T00:00	PANGAEA data file	PANGAEA	doi:10.1594/PANGAEA.895300	https://doi.org/10.1594/PANGAEA.895300
Precipitation 115	Isotope measurements	Triple Water Vapor Isotope Analyzer (T-WVIA)	Los Gatos Research Inc	Isotope calibration and normalization	17O-excess data processing	spreadsheet row 2015-05-16T00:00	PANGAEA data file	PANGAEA	doi:10.1594/PANGAEA.895300	https://doi.org/10.1594/PANGAEA.895300
Precipitation 116	Isotope measurements	Triple Water Vapor Isotope Analyzer (T-WVIA)	Los Gatos Research Inc	Isotope calibration and normalization	17O-excess data processing	spreadsheet row 2015-05-17T00:00	PANGAEA data file	PANGAEA	doi:10.1594/PANGAEA.895300	https://doi.org/10.1594/PANGAEA.895300
Precipitation 117	Isotope measurements	Triple Water Vapor Isotope Analyzer (T-WVIA)	Los Gatos Research Inc	Isotope calibration and normalization	17O-excess data processing	spreadsheet row 2015-05-20T00:00	PANGAEA data file	PANGAEA	doi:10.1594/PANGAEA.895300	https://doi.org/10.1594/PANGAEA.895300
Precipitation 118	Isotope measurements	Triple Water Vapor Isotope Analyzer (T-WVIA)	Los Gatos Research Inc	Isotope calibration and normalization	17O-excess data processing	spreadsheet row 2015-05-30T00:00	PANGAEA data file	PANGAEA	doi:10.1594/PANGAEA.895300	https://doi.org/10.1594/PANGAEA.895300
Precipitation 119	Isotope measurements	Triple Water Vapor Isotope Analyzer (T-WVIA)	Los Gatos Research Inc	Isotope calibration and normalization	17O-excess data processing	spreadsheet row 2015-05-31T00:00	PANGAEA data file	PANGAEA	doi:10.1594/PANGAEA.895300	https://doi.org/10.1594/PANGAEA.895300
Precipitation 120	Isotope measurements	Triple Water Vapor Isotope Analyzer (T-WVIA)	Los Gatos Research Inc	Isotope calibration and normalization	17O-excess data processing	spreadsheet row 2015-06-08T00:00	PANGAEA data file	PANGAEA	doi:10.1594/PANGAEA.895300	https://doi.org/10.1594/PANGAEA.895300
Precipitation 121	Isotope measurements	Triple Water Vapor Isotope Analyzer (T-WVIA)	Los Gatos Research Inc	Isotope calibration and normalization	17O-excess data processing	spreadsheet row 2015-06-12T00:00	PANGAEA data file	PANGAEA	doi:10.1594/PANGAEA.895300	https://doi.org/10.1594/PANGAEA.895300
Precipitation 122	Isotope measurements	Triple Water Vapor Isotope Analyzer (T-WVIA)	Los Gatos Research Inc	Isotope calibration and normalization	17O-excess data processing	spreadsheet row 2015-06-14T00:00	PANGAEA data file	PANGAEA	doi:10.1594/PANGAEA.895300	https://doi.org/10.1594/PANGAEA.895300
Precipitation 123	Isotope measurements	Triple Water Vapor Isotope Analyzer (T-WVIA)	Los Gatos Research Inc	Isotope calibration and normalization	17O-excess data processing	spreadsheet row 2015-06-15T00:00	PANGAEA data file	PANGAEA	doi:10.1594/PANGAEA.895300	https://doi.org/10.1594/PANGAEA.895300
Precipitation 124	Isotope measurements	Triple Water Vapor Isotope Analyzer (T-WVIA)	Los Gatos Research Inc	Isotope calibration and normalization	17O-excess data processing	spreadsheet row 2015-06-16T00:00	PANGAEA data file	PANGAEA	doi:10.1594/PANGAEA.895300	https://doi.org/10.1594/PANGAEA.895300
Precipitation 125	Isotope measurements	Triple Water Vapor Isotope Analyzer (T-WVIA)	Los Gatos Research Inc	Isotope calibration and normalization	17O-excess data processing	spreadsheet row 2015-06-17T00:00	PANGAEA data file	PANGAEA	doi:10.1594/PANGAEA.895300	https://doi.org/10.1594/PANGAEA.895300
Precipitation 126	Isotope measurements	Triple Water Vapor Isotope Analyzer (T-WVIA)	Los Gatos Research Inc	Isotope calibration and normalization	17O-excess data processing	spreadsheet row 2015-06-18T00:00	PANGAEA data file	PANGAEA	doi:10.1594/PANGAEA.895300	https://doi.org/10.1594/PANGAEA.895300
Precipitation 127	Isotope measurements	Triple Water Vapor Isotope Analyzer (T-WVIA)	Los Gatos Research Inc	Isotope calibration and normalization	17O-excess data processing	spreadsheet row 2015-06-19T00:00	PANGAEA data file	PANGAEA	doi:10.1594/PANGAEA.895300	https://doi.org/10.1594/PANGAEA.895300
Precipitation 128	Isotope measurements	Triple Water Vapor Isotope Analyzer (T-WVIA)	Los Gatos Research Inc	Isotope calibration and normalization	17O-excess data processing	spreadsheet row 2015-06-21T00:00	PANGAEA data file	PANGAEA	doi:10.1594/PANGAEA.895300	https://doi.org/10.1594/PANGAEA.895300
Precipitation 129	Isotope measurements	Triple Water Vapor Isotope Analyzer (T-WVIA)	Los Gatos Research Inc	Isotope calibration and normalization	17O-excess data processing	spreadsheet row 2015-06-25T00:00	PANGAEA data file	PANGAEA	doi:10.1594/PANGAEA.895300	https://doi.org/10.1594/PANGAEA.895300
Precipitation 130	Isotope measurements	Triple Water Vapor Isotope Analyzer (T-WVIA)	Los Gatos Research Inc	Isotope calibration and normalization	17O-excess data processing	spreadsheet row 2015-06-26T00:00	PANGAEA data file	PANGAEA	doi:10.1594/PANGAEA.895300	https://doi.org/10.1594/PANGAEA.895300
Precipitation 131	Isotope measurements	Triple Water Vapor Isotope Analyzer (T-WVIA)	Los Gatos Research Inc	Isotope calibration and normalization	17O-excess data processing	spreadsheet row 2015-06-27T00:00	PANGAEA data file	PANGAEA	doi:10.1594/PANGAEA.895300	https://doi.org/10.1594/PANGAEA.895300
Precipitation 132	Isotope measurements	Triple Water Vapor Isotope Analyzer (T-WVIA)	Los Gatos Research Inc	Isotope calibration and normalization	17O-excess data processing	spreadsheet row 2015-06-28T00:00	PANGAEA data file	PANGAEA	doi:10.1594/PANGAEA.895300	https://doi.org/10.1594/PANGAEA.895300
Precipitation 133	Isotope measurements	Triple Water Vapor Isotope Analyzer (T-WVIA)	Los Gatos Research Inc	Isotope calibration and normalization	17O-excess data processing	spreadsheet row 2015-06-29T00:00	PANGAEA data file	PANGAEA	doi:10.1594/PANGAEA.895300	https://doi.org/10.1594/PANGAEA.895300
Precipitation 134	Isotope measurements	Triple Water Vapor Isotope Analyzer (T-WVIA)	Los Gatos Research Inc	Isotope calibration and normalization	17O-excess data processing	spreadsheet row 2015-07-03T00:00	PANGAEA data file	PANGAEA	doi:10.1594/PANGAEA.895300	https://doi.org/10.1594/PANGAEA.895300
Precipitation 135	Isotope measurements	Triple Water Vapor Isotope Analyzer (T-WVIA)	Los Gatos Research Inc	Isotope calibration and normalization	17O-excess data processing	spreadsheet row 2015-07-07T00:00	PANGAEA data file	PANGAEA	doi:10.1594/PANGAEA.895300	https://doi.org/10.1594/PANGAEA.895300
Precipitation 136	Isotope measurements	Triple Water Vapor Isotope Analyzer (T-WVIA)	Los Gatos Research Inc	Isotope calibration and normalization	17O-excess data processing	spreadsheet row 2015-07-08T00:00	PANGAEA data file	PANGAEA	doi:10.1594/PANGAEA.895300	https://doi.org/10.1594/PANGAEA.895300
Precipitation 137	Isotope measurements	Triple Water Vapor Isotope Analyzer (T-WVIA)	Los Gatos Research Inc	Isotope calibration and normalization	17O-excess data processing	spreadsheet row 2015-07-09T00:00	PANGAEA data file	PANGAEA	doi:10.1594/PANGAEA.895300	https://doi.org/10.1594/PANGAEA.895300
Precipitation 138	Isotope measurements	Triple Water Vapor Isotope Analyzer (T-WVIA)	Los Gatos Research Inc	Isotope calibration and normalization	17O-excess data processing	spreadsheet row 2015-07-10T00:00	PANGAEA data file	PANGAEA	doi:10.1594/PANGAEA.895300	https://doi.org/10.1594/PANGAEA.895300
Precipitation 139	Isotope measurements	Triple Water Vapor Isotope Analyzer (T-WVIA)	Los Gatos Research Inc	Isotope calibration and normalization	17O-excess data processing	spreadsheet row 2015-07-12T00:00	PANGAEA data file	PANGAEA	doi:10.1594/PANGAEA.895300	https://doi.org/10.1594/PANGAEA.895300
Precipitation 140	Isotope measurements	Triple Water Vapor Isotope Analyzer (T-WVIA)	Los Gatos Research Inc	Isotope calibration and normalization	17O-excess data processing	spreadsheet row 2015-07-13T00:00	PANGAEA data file	PANGAEA	doi:10.1594/PANGAEA.895300	https://doi.org/10.1594/PANGAEA.895300
Precipitation 141	Isotope measurements	Triple Water Vapor Isotope Analyzer (T-WVIA)	Los Gatos Research Inc	Isotope calibration and normalization	17O-excess data processing	spreadsheet row 2015-07-17T00:00	PANGAEA data file	PANGAEA	doi:10.1594/PANGAEA.895300	https://doi.org/10.1594/PANGAEA.895300
Precipitation 142	Isotope measurements	Triple Water Vapor Isotope Analyzer (T-WVIA)	Los Gatos Research Inc	Isotope calibration and normalization	17O-excess data processing	spreadsheet row 2015-07-20T00:00	PANGAEA data file	PANGAEA	doi:10.1594/PANGAEA.895300	https://doi.org/10.1594/PANGAEA.895300
Precipitation 143	Isotope measurements	Triple Water Vapor Isotope Analyzer (T-WVIA)	Los Gatos Research Inc	Isotope calibration and normalization	17O-excess data processing	spreadsheet row 2015-07-26T00:00	PANGAEA data file	PANGAEA	doi:10.1594/PANGAEA.895300	https://doi.org/10.1594/PANGAEA.895300
Precipitation 144	Isotope measurements	Triple Water Vapor Isotope Analyzer (T-WVIA)	Los Gatos Research Inc	Isotope calibration and normalization	17O-excess data processing	spreadsheet row 2015-08-03T00:00	PANGAEA data file	PANGAEA	doi:10.1594/PANGAEA.895300	https://doi.org/10.1594/PANGAEA.895300
Precipitation 145	Isotope measurements	Triple Water Vapor Isotope Analyzer (T-WVIA)	Los Gatos Research Inc	Isotope calibration and normalization	17O-excess data processing	spreadsheet row 2015-08-06T00:00	PANGAEA data file	PANGAEA	doi:10.1594/PANGAEA.895300	https://doi.org/10.1594/PANGAEA.895300
Precipitation 146	Isotope measurements	Triple Water Vapor Isotope Analyzer (T-WVIA)	Los Gatos Research Inc	Isotope calibration and normalization	17O-excess data processing	spreadsheet row 2015-08-09T00:00	PANGAEA data file	PANGAEA	doi:10.1594/PANGAEA.895300	https://doi.org/10.1594/PANGAEA.895300
Precipitation 147	Isotope measurements	Triple Water Vapor Isotope Analyzer (T-WVIA)	Los Gatos Research Inc	Isotope calibration and normalization	17O-excess data processing	spreadsheet row 2015-08-10T00:00	PANGAEA data file	PANGAEA	doi:10.1594/PANGAEA.895300	https://doi.org/10.1594/PANGAEA.895300
Precipitation 148	Isotope measurements	Triple Water Vapor Isotope Analyzer (T-WVIA)	Los Gatos Research Inc	Isotope calibration and normalization	17O-excess data processing	spreadsheet row 2015-08-15T00:00	PANGAEA data file	PANGAEA	doi:10.1594/PANGAEA.895300	https://doi.org/10.1594/PANGAEA.895300
Precipitation 149	Isotope measurements	Triple Water Vapor Isotope Analyzer (T-WVIA)	Los Gatos Research Inc	Isotope calibration and normalization	17O-excess data processing	spreadsheet row 2015-08-17T00:00	PANGAEA data file	PANGAEA	doi:10.1594/PANGAEA.895300	https://doi.org/10.1594/PANGAEA.895300
Precipitation 150	Isotope measurements	Triple Water Vapor Isotope Analyzer (T-WVIA)	Los Gatos Research Inc	Isotope calibration and normalization	17O-excess data processing	spreadsheet row 2015-08-19T00:00	PANGAEA data file	PANGAEA	doi:10.1594/PANGAEA.895300	https://doi.org/10.1594/PANGAEA.895300
Precipitation 151	Isotope measurements	Triple Water Vapor Isotope Analyzer (T-WVIA)	Los Gatos Research Inc	Isotope calibration and normalization	17O-excess data processing	spreadsheet row 2015-08-23T00:00	PANGAEA data file	PANGAEA	doi:10.1594/PANGAEA.895300	https://doi.org/10.1594/PANGAEA.895300
Precipitation 152	Isotope measurements	Triple Water Vapor Isotope Analyzer (T-WVIA)	Los Gatos Research Inc	Isotope calibration and normalization	17O-excess data processing	spreadsheet row 2015-09-01T00:00	PANGAEA data file	PANGAEA	doi:10.1594/PANGAEA.895300	https://doi.org/10.1594/PANGAEA.895300
Precipitation 153	Isotope measurements	Triple Water Vapor Isotope Analyzer (T-WVIA)	Los Gatos Research Inc	Isotope calibration and normalization	17O-excess data processing	spreadsheet row 2015-09-09T00:00	PANGAEA data file	PANGAEA	doi:10.1594/PANGAEA.895300	https://doi.org/10.1594/PANGAEA.895300
Precipitation 154	Isotope measurements	Triple Water Vapor Isotope Analyzer (T-WVIA)	Los Gatos Research Inc	Isotope calibration and normalization	17O-excess data processing	spreadsheet row 2015-09-11T00:00	PANGAEA data file	PANGAEA	doi:10.1594/PANGAEA.895300	https://doi.org/10.1594/PANGAEA.895300
Precipitation 155	Isotope measurements	Triple Water Vapor Isotope Analyzer (T-WVIA)	Los Gatos Research Inc	Isotope calibration and normalization	17O-excess data processing	spreadsheet row 2015-09-18T00:00	PANGAEA data file	PANGAEA	doi:10.1594/PANGAEA.895300	https://doi.org/10.1594/PANGAEA.895300
Precipitation 156	Isotope measurements	Triple Water Vapor Isotope Analyzer (T-WVIA)	Los Gatos Research Inc	Isotope calibration and normalization	17O-excess data processing	spreadsheet row 2015-09-19T00:00	PANGAEA data file	PANGAEA	doi:10.1594/PANGAEA.895300	https://doi.org/10.1594/PANGAEA.895300
Precipitation 157	Isotope measurements	Triple Water Vapor Isotope Analyzer (T-WVIA)	Los Gatos Research Inc	Isotope calibration and normalization	17O-excess data processing	spreadsheet row 2015-09-29T00:00	PANGAEA data file	PANGAEA	doi:10.1594/PANGAEA.895300	https://doi.org/10.1594/PANGAEA.895300
Precipitation 158	Isotope measurements	Triple Water Vapor Isotope Analyzer (T-WVIA)	Los Gatos Research Inc	Isotope calibration and normalization	17O-excess data processing	spreadsheet row 2015-10-02T00:00	PANGAEA data file	PANGAEA	doi:10.1594/PANGAEA.895300	https://doi.org/10.1594/PANGAEA.895300
Precipitation 159	Isotope measurements	Triple Water Vapor Isotope Analyzer (T-WVIA)	Los Gatos Research Inc	Isotope calibration and normalization	17O-excess data processing	spreadsheet row 2015-10-03T00:00	PANGAEA data file	PANGAEA	doi:10.1594/PANGAEA.895300	https://doi.org/10.1594/PANGAEA.895300
Precipitation 160	Isotope measurements	Triple Water Vapor Isotope Analyzer (T-WVIA)	Los Gatos Research Inc	Isotope calibration and normalization	17O-excess data processing	spreadsheet row 2015-10-24T00:00	PANGAEA data file	PANGAEA	doi:10.1594/PANGAEA.895300	https://doi.org/10.1594/PANGAEA.895300
Precipitation 161	Isotope measurements	Triple Water Vapor Isotope Analyzer (T-WVIA)	Los Gatos Research Inc	Isotope calibration and normalization	17O-excess data processing	spreadsheet row 2015-10-27T00:00	PANGAEA data file	PANGAEA	doi:10.1594/PANGAEA.895300	https://doi.org/10.1594/PANGAEA.895300
Precipitation 162	Isotope measurements	Triple Water Vapor Isotope Analyzer (T-WVIA)	Los Gatos Research Inc	Isotope calibration and normalization	17O-excess data processing	spreadsheet row 2015-10-28T00:00	PANGAEA data file	PANGAEA	doi:10.1594/PANGAEA.895300	https://doi.org/10.1594/PANGAEA.895300
Precipitation 163	Isotope measurements	Triple Water Vapor Isotope Analyzer (T-WVIA)	Los Gatos Research Inc	Isotope calibration and normalization	17O-excess data processing	spreadsheet row 2015-11-01T00:00	PANGAEA data file	PANGAEA	doi:10.1594/PANGAEA.895300	https://doi.org/10.1594/PANGAEA.895300
Precipitation 164	Isotope measurements	Triple Water Vapor Isotope Analyzer (T-WVIA)	Los Gatos Research Inc	Isotope calibration and normalization	17O-excess data processing	spreadsheet row 2015-11-06T00:00	PANGAEA data file	PANGAEA	doi:10.1594/PANGAEA.895300	https://doi.org/10.1594/PANGAEA.895300
Precipitation 165	Isotope measurements	Triple Water Vapor Isotope Analyzer (T-WVIA)	Los Gatos Research Inc	Isotope calibration and normalization	17O-excess data processing	spreadsheet row 2015-11-09T00:00	PANGAEA data file	PANGAEA	doi:10.1594/PANGAEA.895300	https://doi.org/10.1594/PANGAEA.895300
Precipitation 166	Isotope measurements	Triple Water Vapor Isotope Analyzer (T-WVIA)	Los Gatos Research Inc	Isotope calibration and normalization	17O-excess data processing	spreadsheet row 2015-11-11T00:00	PANGAEA data file	PANGAEA	doi:10.1594/PANGAEA.895300	https://doi.org/10.1594/PANGAEA.895300
Precipitation 167	Isotope measurements	Triple Water Vapor Isotope Analyzer (T-WVIA)	Los Gatos Research Inc	Isotope calibration and normalization	17O-excess data processing	spreadsheet row 2015-11-16T00:00	PANGAEA data file	PANGAEA	doi:10.1594/PANGAEA.895300	https://doi.org/10.1594/PANGAEA.895300
Precipitation 168	Isotope measurements	Triple Water Vapor Isotope Analyzer (T-WVIA)	Los Gatos Research Inc	Isotope calibration and normalization	17O-excess data processing	spreadsheet row 2015-11-17T00:00	PANGAEA data file	PANGAEA	doi:10.1594/PANGAEA.895300	https://doi.org/10.1594/PANGAEA.895300
Precipitation 169	Isotope measurements	Triple Water Vapor Isotope Analyzer (T-WVIA)	Los Gatos Research Inc	Isotope calibration and normalization	17O-excess data processing	spreadsheet row 2015-11-18T00:00	PANGAEA data file	PANGAEA	doi:10.1594/PANGAEA.895300	https://doi.org/10.1594/PANGAEA.895300
Precipitation 170	Isotope measurements	Triple Water Vapor Isotope Analyzer (T-WVIA)	Los Gatos Research Inc	Isotope calibration and normalization	17O-excess data processing	spreadsheet row 2015-11-21T00:00	PANGAEA data file	PANGAEA	doi:10.1594/PANGAEA.895300	https://doi.org/10.1594/PANGAEA.895300
Precipitation 171	Isotope measurements	Triple Water Vapor Isotope Analyzer (T-WVIA)	Los Gatos Research Inc	Isotope calibration and normalization	17O-excess data processing	spreadsheet row 2015-11-28T00:00	PANGAEA data file	PANGAEA	doi:10.1594/PANGAEA.895300	https://doi.org/10.1594/PANGAEA.895300
Precipitation 172	Isotope measurements	Triple Water Vapor Isotope Analyzer (T-WVIA)	Los Gatos Research Inc	Isotope calibration and normalization	17O-excess data processing	spreadsheet row 2015-12-01T00:00	PANGAEA data file	PANGAEA	doi:10.1594/PANGAEA.895300	https://doi.org/10.1594/PANGAEA.895300
Precipitation 173	Isotope measurements	Triple Water Vapor Isotope Analyzer (T-WVIA)	Los Gatos Research Inc	Isotope calibration and normalization	17O-excess data processing	spreadsheet row 2015-12-02T00:00	PANGAEA data file	PANGAEA	doi:10.1594/PANGAEA.895300	https://doi.org/10.1594/PANGAEA.895300
Precipitation 174	Isotope measurements	Triple Water Vapor Isotope Analyzer (T-WVIA)	Los Gatos Research Inc	Isotope calibration and normalization	17O-excess data processing	spreadsheet row 2015-12-07T00:00	PANGAEA data file	PANGAEA	doi:10.1594/PANGAEA.895300	https://doi.org/10.1594/PANGAEA.895300
Precipitation 175	Isotope measurements	Triple Water Vapor Isotope Analyzer (T-WVIA)	Los Gatos Research Inc	Isotope calibration and normalization	17O-excess data processing	spreadsheet row 2015-12-11T00:00	PANGAEA data file	PANGAEA	doi:10.1594/PANGAEA.895300	https://doi.org/10.1594/PANGAEA.895300
Precipitation 176	Isotope measurements	Triple Water Vapor Isotope Analyzer (T-WVIA)	Los Gatos Research Inc	Isotope calibration and normalization	17O-excess data processing	spreadsheet row 2015-12-12T00:00	PANGAEA data file	PANGAEA	doi:10.1594/PANGAEA.895300	https://doi.org/10.1594/PANGAEA.895300
Precipitation 177	Isotope measurements	Triple Water Vapor Isotope Analyzer (T-WVIA)	Los Gatos Research Inc	Isotope calibration and normalization	17O-excess data processing	spreadsheet row 2015-12-14T00:00	PANGAEA data file	PANGAEA	doi:10.1594/PANGAEA.895300	https://doi.org/10.1594/PANGAEA.895300
Precipitation 178	Isotope measurements	Triple Water Vapor Isotope Analyzer (T-WVIA)	Los Gatos Research Inc	Isotope calibration and normalization	17O-excess data processing	spreadsheet row 2015-12-15T00:00	PANGAEA data file	PANGAEA	doi:10.1594/PANGAEA.895300	https://doi.org/10.1594/PANGAEA.895300
Precipitation 179	Isotope measurements	Triple Water Vapor Isotope Analyzer (T-WVIA)	Los Gatos Research Inc	Isotope calibration and normalization	17O-excess data processing	spreadsheet row 2015-12-21T00:00	PANGAEA data file	PANGAEA	doi:10.1594/PANGAEA.895300	https://doi.org/10.1594/PANGAEA.895300
Precipitation 180	Isotope measurements	Triple Water Vapor Isotope Analyzer (T-WVIA)	Los Gatos Research Inc	Isotope calibration and normalization	17O-excess data processing	spreadsheet row 2015-12-23T00:00	PANGAEA data file	PANGAEA	doi:10.1594/PANGAEA.895300	https://doi.org/10.1594/PANGAEA.895300
Precipitation 181	Isotope measurements	Triple Water Vapor Isotope Analyzer (T-WVIA)	Los Gatos Research Inc	Isotope calibration and normalization	17O-excess data processing	spreadsheet row 2015-12-26T00:00	PANGAEA data file	PANGAEA	doi:10.1594/PANGAEA.895300	https://doi.org/10.1594/PANGAEA.895300
Precipitation 182	Isotope measurements	Triple Water Vapor Isotope Analyzer (T-WVIA)	Los Gatos Research Inc	Isotope calibration and normalization	17O-excess data processing	spreadsheet row 2015-12-27T00:00	PANGAEA data file	PANGAEA	doi:10.1594/PANGAEA.895300	https://doi.org/10.1594/PANGAEA.895300
Precipitation 183	Isotope measurements	Triple Water Vapor Isotope Analyzer (T-WVIA)	Los Gatos Research Inc	Isotope calibration and normalization	17O-excess data processing	spreadsheet row 2015-12-28T00:00	PANGAEA data file	PANGAEA	doi:10.1594/PANGAEA.895300	https://doi.org/10.1594/PANGAEA.895300
Precipitation 184	Isotope measurements	Triple Water Vapor Isotope Analyzer (T-WVIA)	Los Gatos Research Inc	Isotope calibration and normalization	17O-excess data processing	spreadsheet row 2016-01-08T00:00	PANGAEA data file	PANGAEA	doi:10.1594/PANGAEA.895300	https://doi.org/10.1594/PANGAEA.895300
Precipitation 185	Isotope measurements	Triple Water Vapor Isotope Analyzer (T-WVIA)	Los Gatos Research Inc	Isotope calibration and normalization	17O-excess data processing	spreadsheet row 2016-01-09T00:00	PANGAEA data file	PANGAEA	doi:10.1594/PANGAEA.895300	https://doi.org/10.1594/PANGAEA.895300
Precipitation 186	Isotope measurements	Triple Water Vapor Isotope Analyzer (T-WVIA)	Los Gatos Research Inc	Isotope calibration and normalization	17O-excess data processing	spreadsheet row 2016-01-11T00:00	PANGAEA data file	PANGAEA	doi:10.1594/PANGAEA.895300	https://doi.org/10.1594/PANGAEA.895300
Precipitation 187	Isotope measurements	Triple Water Vapor Isotope Analyzer (T-WVIA)	Los Gatos Research Inc	Isotope calibration and normalization	17O-excess data processing	spreadsheet row 2016-01-12T00:00	PANGAEA data file	PANGAEA	doi:10.1594/PANGAEA.895300	https://doi.org/10.1594/PANGAEA.895300
Precipitation 188	Isotope measurements	Triple Water Vapor Isotope Analyzer (T-WVIA)	Los Gatos Research Inc	Isotope calibration and normalization	17O-excess data processing	spreadsheet row 2016-01-15T00:00	PANGAEA data file	PANGAEA	doi:10.1594/PANGAEA.895300	https://doi.org/10.1594/PANGAEA.895300
Precipitation 189	Isotope measurements	Triple Water Vapor Isotope Analyzer (T-WVIA)	Los Gatos Research Inc	Isotope calibration and normalization	17O-excess data processing	spreadsheet row 2016-01-17T00:00	PANGAEA data file	PANGAEA	doi:10.1594/PANGAEA.895300	https://doi.org/10.1594/PANGAEA.895300
Precipitation 190	Isotope measurements	Triple Water Vapor Isotope Analyzer (T-WVIA)	Los Gatos Research Inc	Isotope calibration and normalization	17O-excess data processing	spreadsheet row 2016-01-20T00:00	PANGAEA data file	PANGAEA	doi:10.1594/PANGAEA.895300	https://doi.org/10.1594/PANGAEA.895300
Precipitation 191	Isotope measurements	Triple Water Vapor Isotope Analyzer (T-WVIA)	Los Gatos Research Inc	Isotope calibration and normalization	17O-excess data processing	spreadsheet row 2016-02-01T00:00	PANGAEA data file	PANGAEA	doi:10.1594/PANGAEA.895300	https://doi.org/10.1594/PANGAEA.895300
Precipitation 192	Isotope measurements	Triple Water Vapor Isotope Analyzer (T-WVIA)	Los Gatos Research Inc	Isotope calibration and normalization	17O-excess data processing	spreadsheet row 2016-02-02T00:00	PANGAEA data file	PANGAEA	doi:10.1594/PANGAEA.895300	https://doi.org/10.1594/PANGAEA.895300
Precipitation 193	Isotope measurements	Triple Water Vapor Isotope Analyzer (T-WVIA)	Los Gatos Research Inc	Isotope calibration and normalization	17O-excess data processing	spreadsheet row 2016-02-03T00:00	PANGAEA data file	PANGAEA	doi:10.1594/PANGAEA.895300	https://doi.org/10.1594/PANGAEA.895300
Precipitation 194	Isotope measurements	Triple Water Vapor Isotope Analyzer (T-WVIA)	Los Gatos Research Inc	Isotope calibration and normalization	17O-excess data processing	spreadsheet row 2016-02-04T00:00	PANGAEA data file	PANGAEA	doi:10.1594/PANGAEA.895300	https://doi.org/10.1594/PANGAEA.895300
Precipitation 195	Isotope measurements	Triple Water Vapor Isotope Analyzer (T-WVIA)	Los Gatos Research Inc	Isotope calibration and normalization	17O-excess data processing	spreadsheet row 2016-02-08T00:00	PANGAEA data file	PANGAEA	doi:10.1594/PANGAEA.895300	https://doi.org/10.1594/PANGAEA.895300
Precipitation 196	Isotope measurements	Triple Water Vapor Isotope Analyzer (T-WVIA)	Los Gatos Research Inc	Isotope calibration and normalization	17O-excess data processing	spreadsheet row 2016-02-09T00:00	PANGAEA data file	PANGAEA	doi:10.1594/PANGAEA.895300	https://doi.org/10.1594/PANGAEA.895300
Precipitation 197	Isotope measurements	Triple Water Vapor Isotope Analyzer (T-WVIA)	Los Gatos Research Inc	Isotope calibration and normalization	17O-excess data processing	spreadsheet row 2016-02-14T00:00	PANGAEA data file	PANGAEA	doi:10.1594/PANGAEA.895300	https://doi.org/10.1594/PANGAEA.895300
Precipitation 198	Isotope measurements	Triple Water Vapor Isotope Analyzer (T-WVIA)	Los Gatos Research Inc	Isotope calibration and normalization	17O-excess data processing	spreadsheet row 2016-02-16T00:00	PANGAEA data file	PANGAEA	doi:10.1594/PANGAEA.895300	https://doi.org/10.1594/PANGAEA.895300
Precipitation 199	Isotope measurements	Triple Water Vapor Isotope Analyzer (T-WVIA)	Los Gatos Research Inc	Isotope calibration and normalization	17O-excess data processing	spreadsheet row 2016-02-24T00:00	PANGAEA data file	PANGAEA	doi:10.1594/PANGAEA.895300	https://doi.org/10.1594/PANGAEA.895300
Precipitation 200	Isotope measurements	Triple Water Vapor Isotope Analyzer (T-WVIA)	Los Gatos Research Inc	Isotope calibration and normalization	17O-excess data processing	spreadsheet row 2016-02-25T00:00	PANGAEA data file	PANGAEA	doi:10.1594/PANGAEA.895300	https://doi.org/10.1594/PANGAEA.895300
Precipitation 201	Isotope measurements	Triple Water Vapor Isotope Analyzer (T-WVIA)	Los Gatos Research Inc	Isotope calibration and normalization	17O-excess data processing	spreadsheet row 2016-02-28T00:00	PANGAEA data file	PANGAEA	doi:10.1594/PANGAEA.895300	https://doi.org/10.1594/PANGAEA.895300
Precipitation 202	Isotope measurements	Triple Water Vapor Isotope Analyzer (T-WVIA)	Los Gatos Research Inc	Isotope calibration and normalization	17O-excess data processing	spreadsheet row 2016-02-29T00:00	PANGAEA data file	PANGAEA	doi:10.1594/PANGAEA.895300	https://doi.org/10.1594/PANGAEA.895300
Precipitation 203	Isotope measurements	Triple Water Vapor Isotope Analyzer (T-WVIA)	Los Gatos Research Inc	Isotope calibration and normalization	17O-excess data processing	spreadsheet row 2016-03-01T00:00	PANGAEA data file	PANGAEA	doi:10.1594/PANGAEA.895300	https://doi.org/10.1594/PANGAEA.895300
Precipitation 204	Isotope measurements	Triple Water Vapor Isotope Analyzer (T-WVIA)	Los Gatos Research Inc	Isotope calibration and normalization	17O-excess data processing	spreadsheet row 2016-03-03T00:00	PANGAEA data file	PANGAEA	doi:10.1594/PANGAEA.895300	https://doi.org/10.1594/PANGAEA.895300
Precipitation 205	Isotope measurements	Triple Water Vapor Isotope Analyzer (T-WVIA)	Los Gatos Research Inc	Isotope calibration and normalization	17O-excess data processing	spreadsheet row 2016-03-09T00:00	PANGAEA data file	PANGAEA	doi:10.1594/PANGAEA.895300	https://doi.org/10.1594/PANGAEA.895300
Precipitation 206	Isotope measurements	Triple Water Vapor Isotope Analyzer (T-WVIA)	Los Gatos Research Inc	Isotope calibration and normalization	17O-excess data processing	spreadsheet row 2016-03-10T00:00	PANGAEA data file	PANGAEA	doi:10.1594/PANGAEA.895300	https://doi.org/10.1594/PANGAEA.895300
Precipitation 207	Isotope measurements	Triple Water Vapor Isotope Analyzer (T-WVIA)	Los Gatos Research Inc	Isotope calibration and normalization	17O-excess data processing	spreadsheet row 2016-03-13T00:00	PANGAEA data file	PANGAEA	doi:10.1594/PANGAEA.895300	https://doi.org/10.1594/PANGAEA.895300
Precipitation 208	Isotope measurements	Triple Water Vapor Isotope Analyzer (T-WVIA)	Los Gatos Research Inc	Isotope calibration and normalization	17O-excess data processing	spreadsheet row 2016-03-14T00:00	PANGAEA data file	PANGAEA	doi:10.1594/PANGAEA.895300	https://doi.org/10.1594/PANGAEA.895300
Precipitation 209	Isotope measurements	Triple Water Vapor Isotope Analyzer (T-WVIA)	Los Gatos Research Inc	Isotope calibration and normalization	17O-excess data processing	spreadsheet row 2016-03-24T00:00	PANGAEA data file	PANGAEA	doi:10.1594/PANGAEA.895300	https://doi.org/10.1594/PANGAEA.895300
Precipitation 210	Isotope measurements	Triple Water Vapor Isotope Analyzer (T-WVIA)	Los Gatos Research Inc	Isotope calibration and normalization	17O-excess data processing	spreadsheet row 2016-03-27T00:00	PANGAEA data file	PANGAEA	doi:10.1594/PANGAEA.895300	https://doi.org/10.1594/PANGAEA.895300
Precipitation 211	Isotope measurements	Triple Water Vapor Isotope Analyzer (T-WVIA)	Los Gatos Research Inc	Isotope calibration and normalization	17O-excess data processing	spreadsheet row 2016-03-30T00:00	PANGAEA data file	PANGAEA	doi:10.1594/PANGAEA.895300	https://doi.org/10.1594/PANGAEA.895300
Precipitation 212	Isotope measurements	Triple Water Vapor Isotope Analyzer (T-WVIA)	Los Gatos Research Inc	Isotope calibration and normalization	17O-excess data processing	spreadsheet row 2016-03-31T00:00	PANGAEA data file	PANGAEA	doi:10.1594/PANGAEA.895300	https://doi.org/10.1594/PANGAEA.895300
Precipitation 213	Isotope measurements	Triple Water Vapor Isotope Analyzer (T-WVIA)	Los Gatos Research Inc	Isotope calibration and normalization	17O-excess data processing	spreadsheet row 2016-04-06T00:00	PANGAEA data file	PANGAEA	doi:10.1594/PANGAEA.895300	https://doi.org/10.1594/PANGAEA.895300
Precipitation 214	Isotope measurements	Triple Water Vapor Isotope Analyzer (T-WVIA)	Los Gatos Research Inc	Isotope calibration and normalization	17O-excess data processing	spreadsheet row 2016-04-08T00:00	PANGAEA data file	PANGAEA	doi:10.1594/PANGAEA.895300	https://doi.org/10.1594/PANGAEA.895300
Precipitation 215	Isotope measurements	Triple Water Vapor Isotope Analyzer (T-WVIA)	Los Gatos Research Inc	Isotope calibration and normalization	17O-excess data processing	spreadsheet row 2016-04-10T00:00	PANGAEA data file	PANGAEA	doi:10.1594/PANGAEA.895300	https://doi.org/10.1594/PANGAEA.895300
Precipitation 216	Isotope measurements	Triple Water Vapor Isotope Analyzer (T-WVIA)	Los Gatos Research Inc	Isotope calibration and normalization	17O-excess data processing	spreadsheet row 2016-04-11T00:00	PANGAEA data file	PANGAEA	doi:10.1594/PANGAEA.895300	https://doi.org/10.1594/PANGAEA.895300
Precipitation 217	Isotope measurements	Triple Water Vapor Isotope Analyzer (T-WVIA)	Los Gatos Research Inc	Isotope calibration and normalization	17O-excess data processing	spreadsheet row 2016-04-21T00:00	PANGAEA data file	PANGAEA	doi:10.1594/PANGAEA.895300	https://doi.org/10.1594/PANGAEA.895300
Precipitation 218	Isotope measurements	Triple Water Vapor Isotope Analyzer (T-WVIA)	Los Gatos Research Inc	Isotope calibration and normalization	17O-excess data processing	spreadsheet row 2016-04-22T00:00	PANGAEA data file	PANGAEA	doi:10.1594/PANGAEA.895300	https://doi.org/10.1594/PANGAEA.895300
Precipitation 219	Isotope measurements	Triple Water Vapor Isotope Analyzer (T-WVIA)	Los Gatos Research Inc	Isotope calibration and normalization	17O-excess data processing	spreadsheet row 2016-04-27T00:00	PANGAEA data file	PANGAEA	doi:10.1594/PANGAEA.895300	https://doi.org/10.1594/PANGAEA.895300
Precipitation 220	Isotope measurements	Triple Water Vapor Isotope Analyzer (T-WVIA)	Los Gatos Research Inc	Isotope calibration and normalization	17O-excess data processing	spreadsheet row 2016-04-28T00:00	PANGAEA data file	PANGAEA	doi:10.1594/PANGAEA.895300	https://doi.org/10.1594/PANGAEA.895300
Precipitation 221	Isotope measurements	Triple Water Vapor Isotope Analyzer (T-WVIA)	Los Gatos Research Inc	Isotope calibration and normalization	17O-excess data processing	spreadsheet row 2016-04-30T00:00	PANGAEA data file	PANGAEA	doi:10.1594/PANGAEA.895300	https://doi.org/10.1594/PANGAEA.895300
Precipitation 222	Isotope measurements	Triple Water Vapor Isotope Analyzer (T-WVIA)	Los Gatos Research Inc	Isotope calibration and normalization	17O-excess data processing	spreadsheet row 2016-05-02T00:00	PANGAEA data file	PANGAEA	doi:10.1594/PANGAEA.895300	https://doi.org/10.1594/PANGAEA.895300
Precipitation 223	Isotope measurements	Triple Water Vapor Isotope Analyzer (T-WVIA)	Los Gatos Research Inc	Isotope calibration and normalization	17O-excess data processing	spreadsheet row 2016-05-03T00:00	PANGAEA data file	PANGAEA	doi:10.1594/PANGAEA.895300	https://doi.org/10.1594/PANGAEA.895300
Precipitation 224	Isotope measurements	Triple Water Vapor Isotope Analyzer (T-WVIA)	Los Gatos Research Inc	Isotope calibration and normalization	17O-excess data processing	spreadsheet row 2016-05-07T00:00	PANGAEA data file	PANGAEA	doi:10.1594/PANGAEA.895300	https://doi.org/10.1594/PANGAEA.895300
Precipitation 225	Isotope measurements	Triple Water Vapor Isotope Analyzer (T-WVIA)	Los Gatos Research Inc	Isotope calibration and normalization	17O-excess data processing	spreadsheet row 2016-05-08T00:00	PANGAEA data file	PANGAEA	doi:10.1594/PANGAEA.895300	https://doi.org/10.1594/PANGAEA.895300
Precipitation 226	Isotope measurements	Triple Water Vapor Isotope Analyzer (T-WVIA)	Los Gatos Research Inc	Isotope calibration and normalization	17O-excess data processing	spreadsheet row 2016-05-09T00:00	PANGAEA data file	PANGAEA	doi:10.1594/PANGAEA.895300	https://doi.org/10.1594/PANGAEA.895300
Precipitation 227	Isotope measurements	Triple Water Vapor Isotope Analyzer (T-WVIA)	Los Gatos Research Inc	Isotope calibration and normalization	17O-excess data processing	spreadsheet row 2016-05-10T00:00	PANGAEA data file	PANGAEA	doi:10.1594/PANGAEA.895300	https://doi.org/10.1594/PANGAEA.895300
Precipitation 228	Isotope measurements	Triple Water Vapor Isotope Analyzer (T-WVIA)	Los Gatos Research Inc	Isotope calibration and normalization	17O-excess data processing	spreadsheet row 2016-05-11T00:00	PANGAEA data file	PANGAEA	doi:10.1594/PANGAEA.895300	https://doi.org/10.1594/PANGAEA.895300
Precipitation 229	Isotope measurements	Triple Water Vapor Isotope Analyzer (T-WVIA)	Los Gatos Research Inc	Isotope calibration and normalization	17O-excess data processing	spreadsheet row 2016-05-12T00:00	PANGAEA data file	PANGAEA	doi:10.1594/PANGAEA.895300	https://doi.org/10.1594/PANGAEA.895300
Precipitation 230	Isotope measurements	Triple Water Vapor Isotope Analyzer (T-WVIA)	Los Gatos Research Inc	Isotope calibration and normalization	17O-excess data processing	spreadsheet row 2016-05-14T00:00	PANGAEA data file	PANGAEA	doi:10.1594/PANGAEA.895300	https://doi.org/10.1594/PANGAEA.895300
Precipitation 231	Isotope measurements	Triple Water Vapor Isotope Analyzer (T-WVIA)	Los Gatos Research Inc	Isotope calibration and normalization	17O-excess data processing	spreadsheet row 2016-05-17T00:00	PANGAEA data file	PANGAEA	doi:10.1594/PANGAEA.895300	https://doi.org/10.1594/PANGAEA.895300
Precipitation 232	Isotope measurements	Triple Water Vapor Isotope Analyzer (T-WVIA)	Los Gatos Research Inc	Isotope calibration and normalization	17O-excess data processing	spreadsheet row 2016-05-18T00:00	PANGAEA data file	PANGAEA	doi:10.1594/PANGAEA.895300	https://doi.org/10.1594/PANGAEA.895300
Precipitation 233	Isotope measurements	Triple Water Vapor Isotope Analyzer (T-WVIA)	Los Gatos Research Inc	Isotope calibration and normalization	17O-excess data processing	spreadsheet row 2016-05-21T00:00	PANGAEA data file	PANGAEA	doi:10.1594/PANGAEA.895300	https://doi.org/10.1594/PANGAEA.895300
Precipitation 234	Isotope measurements	Triple Water Vapor Isotope Analyzer (T-WVIA)	Los Gatos Research Inc	Isotope calibration and normalization	17O-excess data processing	spreadsheet row 2016-05-26T00:00	PANGAEA data file	PANGAEA	doi:10.1594/PANGAEA.895300	https://doi.org/10.1594/PANGAEA.895300
Precipitation 235	Isotope measurements	Triple Water Vapor Isotope Analyzer (T-WVIA)	Los Gatos Research Inc	Isotope calibration and normalization	17O-excess data processing	spreadsheet row 2016-06-01T00:00	PANGAEA data file	PANGAEA	doi:10.1594/PANGAEA.895300	https://doi.org/10.1594/PANGAEA.895300
Precipitation 236	Isotope measurements	Triple Water Vapor Isotope Analyzer (T-WVIA)	Los Gatos Research Inc	Isotope calibration and normalization	17O-excess data processing	spreadsheet row 2016-06-04T00:00	PANGAEA data file	PANGAEA	doi:10.1594/PANGAEA.895300	https://doi.org/10.1594/PANGAEA.895300
Precipitation 237	Isotope measurements	Triple Water Vapor Isotope Analyzer (T-WVIA)	Los Gatos Research Inc	Isotope calibration and normalization	17O-excess data processing	spreadsheet row 2016-06-14T00:00	PANGAEA data file	PANGAEA	doi:10.1594/PANGAEA.895300	https://doi.org/10.1594/PANGAEA.895300
Precipitation 238	Isotope measurements	Triple Water Vapor Isotope Analyzer (T-WVIA)	Los Gatos Research Inc	Isotope calibration and normalization	17O-excess data processing	spreadsheet row 2016-06-15T00:00	PANGAEA data file	PANGAEA	doi:10.1594/PANGAEA.895300	https://doi.org/10.1594/PANGAEA.895300
Precipitation 239	Isotope measurements	Triple Water Vapor Isotope Analyzer (T-WVIA)	Los Gatos Research Inc	Isotope calibration and normalization	17O-excess data processing	spreadsheet row 2016-06-20T00:00	PANGAEA data file	PANGAEA	doi:10.1594/PANGAEA.895300	https://doi.org/10.1594/PANGAEA.895300
Precipitation 240	Isotope measurements	Triple Water Vapor Isotope Analyzer (T-WVIA)	Los Gatos Research Inc	Isotope calibration and normalization	17O-excess data processing	spreadsheet row 2016-06-21T00:00	PANGAEA data file	PANGAEA	doi:10.1594/PANGAEA.895300	https://doi.org/10.1594/PANGAEA.895300
Precipitation 241	Isotope measurements	Triple Water Vapor Isotope Analyzer (T-WVIA)	Los Gatos Research Inc	Isotope calibration and normalization	17O-excess data processing	spreadsheet row 2016-06-22T00:00	PANGAEA data file	PANGAEA	doi:10.1594/PANGAEA.895300	https://doi.org/10.1594/PANGAEA.895300
Precipitation 242	Isotope measurements	Triple Water Vapor Isotope Analyzer (T-WVIA)	Los Gatos Research Inc	Isotope calibration and normalization	17O-excess data processing	spreadsheet row 2016-06-23T00:00	PANGAEA data file	PANGAEA	doi:10.1594/PANGAEA.895300	https://doi.org/10.1594/PANGAEA.895300
Precipitation 243	Isotope measurements	Triple Water Vapor Isotope Analyzer (T-WVIA)	Los Gatos Research Inc	Isotope calibration and normalization	17O-excess data processing	spreadsheet row 2016-06-26T00:00	PANGAEA data file	PANGAEA	doi:10.1594/PANGAEA.895300	https://doi.org/10.1594/PANGAEA.895300
Precipitation 244	Isotope measurements	Triple Water Vapor Isotope Analyzer (T-WVIA)	Los Gatos Research Inc	Isotope calibration and normalization	17O-excess data processing	spreadsheet row 2016-07-03T00:00	PANGAEA data file	PANGAEA	doi:10.1594/PANGAEA.895300	https://doi.org/10.1594/PANGAEA.895300
Precipitation 245	Isotope measurements	Triple Water Vapor Isotope Analyzer (T-WVIA)	Los Gatos Research Inc	Isotope calibration and normalization	17O-excess data processing	spreadsheet row 2016-07-04T00:00	PANGAEA data file	PANGAEA	doi:10.1594/PANGAEA.895300	https://doi.org/10.1594/PANGAEA.895300
Precipitation 246	Isotope measurements	Triple Water Vapor Isotope Analyzer (T-WVIA)	Los Gatos Research Inc	Isotope calibration and normalization	17O-excess data processing	spreadsheet row 2016-07-06T00:00	PANGAEA data file	PANGAEA	doi:10.1594/PANGAEA.895300	https://doi.org/10.1594/PANGAEA.895300
Precipitation 247	Isotope measurements	Triple Water Vapor Isotope Analyzer (T-WVIA)	Los Gatos Research Inc	Isotope calibration and normalization	17O-excess data processing	spreadsheet row 2016-07-13T00:00	PANGAEA data file	PANGAEA	doi:10.1594/PANGAEA.895300	https://doi.org/10.1594/PANGAEA.895300
Precipitation 248	Isotope measurements	Triple Water Vapor Isotope Analyzer (T-WVIA)	Los Gatos Research Inc	Isotope calibration and normalization	17O-excess data processing	spreadsheet row 2016-07-18T00:00	PANGAEA data file	PANGAEA	doi:10.1594/PANGAEA.895300	https://doi.org/10.1594/PANGAEA.895300
Precipitation 249	Isotope measurements	Triple Water Vapor Isotope Analyzer (T-WVIA)	Los Gatos Research Inc	Isotope calibration and normalization	17O-excess data processing	spreadsheet row 2016-07-26T00:00	PANGAEA data file	PANGAEA	doi:10.1594/PANGAEA.895300	https://doi.org/10.1594/PANGAEA.895300
Precipitation 250	Isotope measurements	Triple Water Vapor Isotope Analyzer (T-WVIA)	Los Gatos Research Inc	Isotope calibration and normalization	17O-excess data processing	spreadsheet row 2016-08-13T00:00	PANGAEA data file	PANGAEA	doi:10.1594/PANGAEA.895300	https://doi.org/10.1594/PANGAEA.895300
Precipitation 251	Isotope measurements	Triple Water Vapor Isotope Analyzer (T-WVIA)	Los Gatos Research Inc	Isotope calibration and normalization	17O-excess data processing	spreadsheet row 2016-08-14T00:00	PANGAEA data file	PANGAEA	doi:10.1594/PANGAEA.895300	https://doi.org/10.1594/PANGAEA.895300
Precipitation 252	Isotope measurements	Triple Water Vapor Isotope Analyzer (T-WVIA)	Los Gatos Research Inc	Isotope calibration and normalization	17O-excess data processing	spreadsheet row 2016-08-15T00:00	PANGAEA data file	PANGAEA	doi:10.1594/PANGAEA.895300	https://doi.org/10.1594/PANGAEA.895300
Precipitation 253	Isotope measurements	Triple Water Vapor Isotope Analyzer (T-WVIA)	Los Gatos Research Inc	Isotope calibration and normalization	17O-excess data processing	spreadsheet row 2016-08-16T00:00	PANGAEA data file	PANGAEA	doi:10.1594/PANGAEA.895300	https://doi.org/10.1594/PANGAEA.895300
Precipitation 254	Isotope measurements	Triple Water Vapor Isotope Analyzer (T-WVIA)	Los Gatos Research Inc	Isotope calibration and normalization	17O-excess data processing	spreadsheet row 2016-08-19T00:00	PANGAEA data file	PANGAEA	doi:10.1594/PANGAEA.895300	https://doi.org/10.1594/PANGAEA.895300
Precipitation 255	Isotope measurements	Triple Water Vapor Isotope Analyzer (T-WVIA)	Los Gatos Research Inc	Isotope calibration and normalization	17O-excess data processing	spreadsheet row 2016-08-20T00:00	PANGAEA data file	PANGAEA	doi:10.1594/PANGAEA.895300	https://doi.org/10.1594/PANGAEA.895300
Precipitation 256	Isotope measurements	Triple Water Vapor Isotope Analyzer (T-WVIA)	Los Gatos Research Inc	Isotope calibration and normalization	17O-excess data processing	spreadsheet row 2016-08-24T00:00	PANGAEA data file	PANGAEA	doi:10.1594/PANGAEA.895300	https://doi.org/10.1594/PANGAEA.895300
Precipitation 257	Isotope measurements	Triple Water Vapor Isotope Analyzer (T-WVIA)	Los Gatos Research Inc	Isotope calibration and normalization	17O-excess data processing	spreadsheet row 2016-08-25T00:00	PANGAEA data file	PANGAEA	doi:10.1594/PANGAEA.895300	https://doi.org/10.1594/PANGAEA.895300
Precipitation 258	Isotope measurements	Triple Water Vapor Isotope Analyzer (T-WVIA)	Los Gatos Research Inc	Isotope calibration and normalization	17O-excess data processing	spreadsheet row 2016-08-26T00:00	PANGAEA data file	PANGAEA	doi:10.1594/PANGAEA.895300	https://doi.org/10.1594/PANGAEA.895300
Precipitation 259	Isotope measurements	Triple Water Vapor Isotope Analyzer (T-WVIA)	Los Gatos Research Inc	Isotope calibration and normalization	17O-excess data processing	spreadsheet row 2016-08-27T00:00	PANGAEA data file	PANGAEA	doi:10.1594/PANGAEA.895300	https://doi.org/10.1594/PANGAEA.895300
Precipitation 260	Isotope measurements	Triple Water Vapor Isotope Analyzer (T-WVIA)	Los Gatos Research Inc	Isotope calibration and normalization	17O-excess data processing	spreadsheet row 2016-08-30T00:00	PANGAEA data file	PANGAEA	doi:10.1594/PANGAEA.895300	https://doi.org/10.1594/PANGAEA.895300
Precipitation 261	Isotope measurements	Triple Water Vapor Isotope Analyzer (T-WVIA)	Los Gatos Research Inc	Isotope calibration and normalization	17O-excess data processing	spreadsheet row 2016-09-08T00:00	PANGAEA data file	PANGAEA	doi:10.1594/PANGAEA.895300	https://doi.org/10.1594/PANGAEA.895300
Precipitation 262	Isotope measurements	Triple Water Vapor Isotope Analyzer (T-WVIA)	Los Gatos Research Inc	Isotope calibration and normalization	17O-excess data processing	spreadsheet row 2016-09-09T00:00	PANGAEA data file	PANGAEA	doi:10.1594/PANGAEA.895300	https://doi.org/10.1594/PANGAEA.895300
Precipitation 263	Isotope measurements	Triple Water Vapor Isotope Analyzer (T-WVIA)	Los Gatos Research Inc	Isotope calibration and normalization	17O-excess data processing	spreadsheet row 2016-09-10T00:00	PANGAEA data file	PANGAEA	doi:10.1594/PANGAEA.895300	https://doi.org/10.1594/PANGAEA.895300
Precipitation 264	Isotope measurements	Triple Water Vapor Isotope Analyzer (T-WVIA)	Los Gatos Research Inc	Isotope calibration and normalization	17O-excess data processing	spreadsheet row 2016-09-16T00:00	PANGAEA data file	PANGAEA	doi:10.1594/PANGAEA.895300	https://doi.org/10.1594/PANGAEA.895300
Precipitation 265	Isotope measurements	Triple Water Vapor Isotope Analyzer (T-WVIA)	Los Gatos Research Inc	Isotope calibration and normalization	17O-excess data processing	spreadsheet row 2016-09-17T00:00	PANGAEA data file	PANGAEA	doi:10.1594/PANGAEA.895300	https://doi.org/10.1594/PANGAEA.895300
Precipitation 266	Isotope measurements	Triple Water Vapor Isotope Analyzer (T-WVIA)	Los Gatos Research Inc	Isotope calibration and normalization	17O-excess data processing	spreadsheet row 2016-09-26T00:00	PANGAEA data file	PANGAEA	doi:10.1594/PANGAEA.895300	https://doi.org/10.1594/PANGAEA.895300
Precipitation 267	Isotope measurements	Triple Water Vapor Isotope Analyzer (T-WVIA)	Los Gatos Research Inc	Isotope calibration and normalization	17O-excess data processing	spreadsheet row 2016-09-28T00:00	PANGAEA data file	PANGAEA	doi:10.1594/PANGAEA.895300	https://doi.org/10.1594/PANGAEA.895300
Precipitation 268	Isotope measurements	Triple Water Vapor Isotope Analyzer (T-WVIA)	Los Gatos Research Inc	Isotope calibration and normalization	17O-excess data processing	spreadsheet row 2016-09-30T00:00	PANGAEA data file	PANGAEA	doi:10.1594/PANGAEA.895300	https://doi.org/10.1594/PANGAEA.895300
Precipitation 269	Isotope measurements	Triple Water Vapor Isotope Analyzer (T-WVIA)	Los Gatos Research Inc	Isotope calibration and normalization	17O-excess data processing	spreadsheet row 2016-10-01T00:00	PANGAEA data file	PANGAEA	doi:10.1594/PANGAEA.895300	https://doi.org/10.1594/PANGAEA.895300
Precipitation 270	Isotope measurements	Triple Water Vapor Isotope Analyzer (T-WVIA)	Los Gatos Research Inc	Isotope calibration and normalization	17O-excess data processing	spreadsheet row 2016-10-12T00:00	PANGAEA data file	PANGAEA	doi:10.1594/PANGAEA.895300	https://doi.org/10.1594/PANGAEA.895300
Precipitation 271	Isotope measurements	Triple Water Vapor Isotope Analyzer (T-WVIA)	Los Gatos Research Inc	Isotope calibration and normalization	17O-excess data processing	spreadsheet row 2016-10-16T00:00	PANGAEA data file	PANGAEA	doi:10.1594/PANGAEA.895300	https://doi.org/10.1594/PANGAEA.895300
Precipitation 272	Isotope measurements	Triple Water Vapor Isotope Analyzer (T-WVIA)	Los Gatos Research Inc	Isotope calibration and normalization	17O-excess data processing	spreadsheet row 2016-10-18T00:00	PANGAEA data file	PANGAEA	doi:10.1594/PANGAEA.895300	https://doi.org/10.1594/PANGAEA.895300
Precipitation 273	Isotope measurements	Triple Water Vapor Isotope Analyzer (T-WVIA)	Los Gatos Research Inc	Isotope calibration and normalization	17O-excess data processing	spreadsheet row 2016-10-19T00:00	PANGAEA data file	PANGAEA	doi:10.1594/PANGAEA.895300	https://doi.org/10.1594/PANGAEA.895300
Precipitation 274	Isotope measurements	Triple Water Vapor Isotope Analyzer (T-WVIA)	Los Gatos Research Inc	Isotope calibration and normalization	17O-excess data processing	spreadsheet row 2016-10-20T00:00	PANGAEA data file	PANGAEA	doi:10.1594/PANGAEA.895300	https://doi.org/10.1594/PANGAEA.895300
Precipitation 275	Isotope measurements	Triple Water Vapor Isotope Analyzer (T-WVIA)	Los Gatos Research Inc	Isotope calibration and normalization	17O-excess data processing	spreadsheet row 2016-10-21T00:00	PANGAEA data file	PANGAEA	doi:10.1594/PANGAEA.895300	https://doi.org/10.1594/PANGAEA.895300
Precipitation 276	Isotope measurements	Triple Water Vapor Isotope Analyzer (T-WVIA)	Los Gatos Research Inc	Isotope calibration and normalization	17O-excess data processing	spreadsheet row 2016-10-26T00:00	PANGAEA data file	PANGAEA	doi:10.1594/PANGAEA.895300	https://doi.org/10.1594/PANGAEA.895300
Precipitation 277	Isotope measurements	Triple Water Vapor Isotope Analyzer (T-WVIA)	Los Gatos Research Inc	Isotope calibration and normalization	17O-excess data processing	spreadsheet row 2016-11-02T00:00	PANGAEA data file	PANGAEA	doi:10.1594/PANGAEA.895300	https://doi.org/10.1594/PANGAEA.895300
Precipitation 278	Isotope measurements	Triple Water Vapor Isotope Analyzer (T-WVIA)	Los Gatos Research Inc	Isotope calibration and normalization	17O-excess data processing	spreadsheet row 2016-11-03T00:00	PANGAEA data file	PANGAEA	doi:10.1594/PANGAEA.895300	https://doi.org/10.1594/PANGAEA.895300
Precipitation 279	Isotope measurements	Triple Water Vapor Isotope Analyzer (T-WVIA)	Los Gatos Research Inc	Isotope calibration and normalization	17O-excess data processing	spreadsheet row 2016-11-08T00:00	PANGAEA data file	PANGAEA	doi:10.1594/PANGAEA.895300	https://doi.org/10.1594/PANGAEA.895300
Precipitation 280	Isotope measurements	Triple Water Vapor Isotope Analyzer (T-WVIA)	Los Gatos Research Inc	Isotope calibration and normalization	17O-excess data processing	spreadsheet row 2016-11-18T00:00	PANGAEA data file	PANGAEA	doi:10.1594/PANGAEA.895300	https://doi.org/10.1594/PANGAEA.895300
Precipitation 281	Isotope measurements	Triple Water Vapor Isotope Analyzer (T-WVIA)	Los Gatos Research Inc	Isotope calibration and normalization	17O-excess data processing	spreadsheet row 2016-11-23T00:00	PANGAEA data file	PANGAEA	doi:10.1594/PANGAEA.895300	https://doi.org/10.1594/PANGAEA.895300
Precipitation 282	Isotope measurements	Triple Water Vapor Isotope Analyzer (T-WVIA)	Los Gatos Research Inc	Isotope calibration and normalization	17O-excess data processing	spreadsheet row 2016-11-28T00:00	PANGAEA data file	PANGAEA	doi:10.1594/PANGAEA.895300	https://doi.org/10.1594/PANGAEA.895300
Precipitation 283	Isotope measurements	Triple Water Vapor Isotope Analyzer (T-WVIA)	Los Gatos Research Inc	Isotope calibration and normalization	17O-excess data processing	spreadsheet row 2016-12-03T00:00	PANGAEA data file	PANGAEA	doi:10.1594/PANGAEA.895300	https://doi.org/10.1594/PANGAEA.895300
Precipitation 284	Isotope measurements	Triple Water Vapor Isotope Analyzer (T-WVIA)	Los Gatos Research Inc	Isotope calibration and normalization	17O-excess data processing	spreadsheet row 2016-12-04T00:00	PANGAEA data file	PANGAEA	doi:10.1594/PANGAEA.895300	https://doi.org/10.1594/PANGAEA.895300
Precipitation 285	Isotope measurements	Triple Water Vapor Isotope Analyzer (T-WVIA)	Los Gatos Research Inc	Isotope calibration and normalization	17O-excess data processing	spreadsheet row 2016-12-06T00:00	PANGAEA data file	PANGAEA	doi:10.1594/PANGAEA.895300	https://doi.org/10.1594/PANGAEA.895300
Precipitation 286	Isotope measurements	Triple Water Vapor Isotope Analyzer (T-WVIA)	Los Gatos Research Inc	Isotope calibration and normalization	17O-excess data processing	spreadsheet row 2016-12-08T00:00	PANGAEA data file	PANGAEA	doi:10.1594/PANGAEA.895300	https://doi.org/10.1594/PANGAEA.895300
Precipitation 287	Isotope measurements	Triple Water Vapor Isotope Analyzer (T-WVIA)	Los Gatos Research Inc	Isotope calibration and normalization	17O-excess data processing	spreadsheet row 2016-12-09T00:00	PANGAEA data file	PANGAEA	doi:10.1594/PANGAEA.895300	https://doi.org/10.1594/PANGAEA.895300
Precipitation 288	Isotope measurements	Triple Water Vapor Isotope Analyzer (T-WVIA)	Los Gatos Research Inc	Isotope calibration and normalization	17O-excess data processing	spreadsheet row 2016-12-10T00:00	PANGAEA data file	PANGAEA	doi:10.1594/PANGAEA.895300	https://doi.org/10.1594/PANGAEA.895300
Precipitation 289	Isotope measurements	Triple Water Vapor Isotope Analyzer (T-WVIA)	Los Gatos Research Inc	Isotope calibration and normalization	17O-excess data processing	spreadsheet row 2016-12-11T00:00	PANGAEA data file	PANGAEA	doi:10.1594/PANGAEA.895300	https://doi.org/10.1594/PANGAEA.895300
Precipitation 290	Isotope measurements	Triple Water Vapor Isotope Analyzer (T-WVIA)	Los Gatos Research Inc	Isotope calibration and normalization	17O-excess data processing	spreadsheet row 2017-01-03T00:00	PANGAEA data file	PANGAEA	doi:10.1594/PANGAEA.895300	https://doi.org/10.1594/PANGAEA.895300
Precipitation 291	Isotope measurements	Triple Water Vapor Isotope Analyzer (T-WVIA)	Los Gatos Research Inc	Isotope calibration and normalization	17O-excess data processing	spreadsheet row 2017-01-05T00:00	PANGAEA data file	PANGAEA	doi:10.1594/PANGAEA.895300	https://doi.org/10.1594/PANGAEA.895300
Precipitation 292	Isotope measurements	Triple Water Vapor Isotope Analyzer (T-WVIA)	Los Gatos Research Inc	Isotope calibration and normalization	17O-excess data processing	spreadsheet row 2017-01-10T00:00	PANGAEA data file	PANGAEA	doi:10.1594/PANGAEA.895300	https://doi.org/10.1594/PANGAEA.895300
Precipitation 293	Isotope measurements	Triple Water Vapor Isotope Analyzer (T-WVIA)	Los Gatos Research Inc	Isotope calibration and normalization	17O-excess data processing	spreadsheet row 2017-01-12T00:00	PANGAEA data file	PANGAEA	doi:10.1594/PANGAEA.895300	https://doi.org/10.1594/PANGAEA.895300
Precipitation 294	Isotope measurements	Triple Water Vapor Isotope Analyzer (T-WVIA)	Los Gatos Research Inc	Isotope calibration and normalization	17O-excess data processing	spreadsheet row 2017-01-14T00:00	PANGAEA data file	PANGAEA	doi:10.1594/PANGAEA.895300	https://doi.org/10.1594/PANGAEA.895300
Precipitation 295	Isotope measurements	Triple Water Vapor Isotope Analyzer (T-WVIA)	Los Gatos Research Inc	Isotope calibration and normalization	17O-excess data processing	spreadsheet row 2017-01-15T00:00	PANGAEA data file	PANGAEA	doi:10.1594/PANGAEA.895300	https://doi.org/10.1594/PANGAEA.895300
Precipitation 296	Isotope measurements	Triple Water Vapor Isotope Analyzer (T-WVIA)	Los Gatos Research Inc	Isotope calibration and normalization	17O-excess data processing	spreadsheet row 2017-01-16T00:00	PANGAEA data file	PANGAEA	doi:10.1594/PANGAEA.895300	https://doi.org/10.1594/PANGAEA.895300
Precipitation 297	Isotope measurements	Triple Water Vapor Isotope Analyzer (T-WVIA)	Los Gatos Research Inc	Isotope calibration and normalization	17O-excess data processing	spreadsheet row 2017-01-17T00:00	PANGAEA data file	PANGAEA	doi:10.1594/PANGAEA.895300	https://doi.org/10.1594/PANGAEA.895300
Precipitation 298	Isotope measurements	Triple Water Vapor Isotope Analyzer (T-WVIA)	Los Gatos Research Inc	Isotope calibration and normalization	17O-excess data processing	spreadsheet row 2017-01-18T00:00	PANGAEA data file	PANGAEA	doi:10.1594/PANGAEA.895300	https://doi.org/10.1594/PANGAEA.895300
Precipitation 299	Isotope measurements	Triple Water Vapor Isotope Analyzer (T-WVIA)	Los Gatos Research Inc	Isotope calibration and normalization	17O-excess data processing	spreadsheet row 2017-01-20T00:00	PANGAEA data file	PANGAEA	doi:10.1594/PANGAEA.895300	https://doi.org/10.1594/PANGAEA.895300
Precipitation 300	Isotope measurements	Triple Water Vapor Isotope Analyzer (T-WVIA)	Los Gatos Research Inc	Isotope calibration and normalization	17O-excess data processing	spreadsheet row 2017-01-27T00:00	PANGAEA data file	PANGAEA	doi:10.1594/PANGAEA.895300	https://doi.org/10.1594/PANGAEA.895300
Precipitation 301	Isotope measurements	Triple Water Vapor Isotope Analyzer (T-WVIA)	Los Gatos Research Inc	Isotope calibration and normalization	17O-excess data processing	spreadsheet row 2017-01-29T00:00	PANGAEA data file	PANGAEA	doi:10.1594/PANGAEA.895300	https://doi.org/10.1594/PANGAEA.895300
Precipitation 302	Isotope measurements	Triple Water Vapor Isotope Analyzer (T-WVIA)	Los Gatos Research Inc	Isotope calibration and normalization	17O-excess data processing	spreadsheet row 2017-02-07T00:00	PANGAEA data file	PANGAEA	doi:10.1594/PANGAEA.895300	https://doi.org/10.1594/PANGAEA.895300
Precipitation 303	Isotope measurements	Triple Water Vapor Isotope Analyzer (T-WVIA)	Los Gatos Research Inc	Isotope calibration and normalization	17O-excess data processing	spreadsheet row 2017-02-08T00:00	PANGAEA data file	PANGAEA	doi:10.1594/PANGAEA.895300	https://doi.org/10.1594/PANGAEA.895300
Precipitation 304	Isotope measurements	Triple Water Vapor Isotope Analyzer (T-WVIA)	Los Gatos Research Inc	Isotope calibration and normalization	17O-excess data processing	spreadsheet row 2017-02-24T00:00	PANGAEA data file	PANGAEA	doi:10.1594/PANGAEA.895300	https://doi.org/10.1594/PANGAEA.895300
Precipitation 305	Isotope measurements	Triple Water Vapor Isotope Analyzer (T-WVIA)	Los Gatos Research Inc	Isotope calibration and normalization	17O-excess data processing	spreadsheet row 2017-02-25T00:00	PANGAEA data file	PANGAEA	doi:10.1594/PANGAEA.895300	https://doi.org/10.1594/PANGAEA.895300
Precipitation 306	Isotope measurements	Triple Water Vapor Isotope Analyzer (T-WVIA)	Los Gatos Research Inc	Isotope calibration and normalization	17O-excess data processing	spreadsheet row 2017-02-28T00:00	PANGAEA data file	PANGAEA	doi:10.1594/PANGAEA.895300	https://doi.org/10.1594/PANGAEA.895300
Precipitation 307	Isotope measurements	Triple Water Vapor Isotope Analyzer (T-WVIA)	Los Gatos Research Inc	Isotope calibration and normalization	17O-excess data processing	spreadsheet row 2017-03-01T00:00	PANGAEA data file	PANGAEA	doi:10.1594/PANGAEA.895300	https://doi.org/10.1594/PANGAEA.895300
Precipitation 308	Isotope measurements	Triple Water Vapor Isotope Analyzer (T-WVIA)	Los Gatos Research Inc	Isotope calibration and normalization	17O-excess data processing	spreadsheet row 2017-03-06T00:00	PANGAEA data file	PANGAEA	doi:10.1594/PANGAEA.895300	https://doi.org/10.1594/PANGAEA.895300
Precipitation 309	Isotope measurements	Triple Water Vapor Isotope Analyzer (T-WVIA)	Los Gatos Research Inc	Isotope calibration and normalization	17O-excess data processing	spreadsheet row 2017-03-07T00:00	PANGAEA data file	PANGAEA	doi:10.1594/PANGAEA.895300	https://doi.org/10.1594/PANGAEA.895300
Precipitation 310	Isotope measurements	Triple Water Vapor Isotope Analyzer (T-WVIA)	Los Gatos Research Inc	Isotope calibration and normalization	17O-excess data processing	spreadsheet row 2017-03-13T00:00	PANGAEA data file	PANGAEA	doi:10.1594/PANGAEA.895300	https://doi.org/10.1594/PANGAEA.895300
Precipitation 311	Isotope measurements	Triple Water Vapor Isotope Analyzer (T-WVIA)	Los Gatos Research Inc	Isotope calibration and normalization	17O-excess data processing	spreadsheet row 2017-03-14T00:00	PANGAEA data file	PANGAEA	doi:10.1594/PANGAEA.895300	https://doi.org/10.1594/PANGAEA.895300
Precipitation 312	Isotope measurements	Triple Water Vapor Isotope Analyzer (T-WVIA)	Los Gatos Research Inc	Isotope calibration and normalization	17O-excess data processing	spreadsheet row 2017-03-17T00:00	PANGAEA data file	PANGAEA	doi:10.1594/PANGAEA.895300	https://doi.org/10.1594/PANGAEA.895300
Precipitation 313	Isotope measurements	Triple Water Vapor Isotope Analyzer (T-WVIA)	Los Gatos Research Inc	Isotope calibration and normalization	17O-excess data processing	spreadsheet row 2017-03-20T00:00	PANGAEA data file	PANGAEA	doi:10.1594/PANGAEA.895300	https://doi.org/10.1594/PANGAEA.895300
Precipitation 314	Isotope measurements	Triple Water Vapor Isotope Analyzer (T-WVIA)	Los Gatos Research Inc	Isotope calibration and normalization	17O-excess data processing	spreadsheet row 2017-03-25T00:00	PANGAEA data file	PANGAEA	doi:10.1594/PANGAEA.895300	https://doi.org/10.1594/PANGAEA.895300
Precipitation 315	Isotope measurements	Triple Water Vapor Isotope Analyzer (T-WVIA)	Los Gatos Research Inc	Isotope calibration and normalization	17O-excess data processing	spreadsheet row 2017-03-26T00:00	PANGAEA data file	PANGAEA	doi:10.1594/PANGAEA.895300	https://doi.org/10.1594/PANGAEA.895300
Precipitation 316	Isotope measurements	Triple Water Vapor Isotope Analyzer (T-WVIA)	Los Gatos Research Inc	Isotope calibration and normalization	17O-excess data processing	spreadsheet row 2017-03-27T00:00	PANGAEA data file	PANGAEA	doi:10.1594/PANGAEA.895300	https://doi.org/10.1594/PANGAEA.895300
Precipitation 317	Isotope measurements	Triple Water Vapor Isotope Analyzer (T-WVIA)	Los Gatos Research Inc	Isotope calibration and normalization	17O-excess data processing	spreadsheet row 2017-03-28T00:00	PANGAEA data file	PANGAEA	doi:10.1594/PANGAEA.895300	https://doi.org/10.1594/PANGAEA.895300
Precipitation 318	Isotope measurements	Triple Water Vapor Isotope Analyzer (T-WVIA)	Los Gatos Research Inc	Isotope calibration and normalization	17O-excess data processing	spreadsheet row 2017-03-30T00:00	PANGAEA data file	PANGAEA	doi:10.1594/PANGAEA.895300	https://doi.org/10.1594/PANGAEA.895300
Precipitation 319	Isotope measurements	Triple Water Vapor Isotope Analyzer (T-WVIA)	Los Gatos Research Inc	Isotope calibration and normalization	17O-excess data processing	spreadsheet row 2017-03-31T00:00	PANGAEA data file	PANGAEA	doi:10.1594/PANGAEA.895300	https://doi.org/10.1594/PANGAEA.895300
Precipitation 320	Isotope measurements	Triple Water Vapor Isotope Analyzer (T-WVIA)	Los Gatos Research Inc	Isotope calibration and normalization	17O-excess data processing	spreadsheet row 2017-04-03T00:00	PANGAEA data file	PANGAEA	doi:10.1594/PANGAEA.895300	https://doi.org/10.1594/PANGAEA.895300
Precipitation 321	Isotope measurements	Triple Water Vapor Isotope Analyzer (T-WVIA)	Los Gatos Research Inc	Isotope calibration and normalization	17O-excess data processing	spreadsheet row 2017-04-04T00:00	PANGAEA data file	PANGAEA	doi:10.1594/PANGAEA.895300	https://doi.org/10.1594/PANGAEA.895300
Precipitation 322	Isotope measurements	Triple Water Vapor Isotope Analyzer (T-WVIA)	Los Gatos Research Inc	Isotope calibration and normalization	17O-excess data processing	spreadsheet row 2017-04-10T00:00	PANGAEA data file	PANGAEA	doi:10.1594/PANGAEA.895300	https://doi.org/10.1594/PANGAEA.895300
Precipitation 323	Isotope measurements	Triple Water Vapor Isotope Analyzer (T-WVIA)	Los Gatos Research Inc	Isotope calibration and normalization	17O-excess data processing	spreadsheet row 2017-04-20T00:00	PANGAEA data file	PANGAEA	doi:10.1594/PANGAEA.895300	https://doi.org/10.1594/PANGAEA.895300
Precipitation 324	Isotope measurements	Triple Water Vapor Isotope Analyzer (T-WVIA)	Los Gatos Research Inc	Isotope calibration and normalization	17O-excess data processing	spreadsheet row 2017-04-26T00:00	PANGAEA data file	PANGAEA	doi:10.1594/PANGAEA.895300	https://doi.org/10.1594/PANGAEA.895300
Precipitation 325	Isotope measurements	Triple Water Vapor Isotope Analyzer (T-WVIA)	Los Gatos Research Inc	Isotope calibration and normalization	17O-excess data processing	spreadsheet row 2017-04-27T00:00	PANGAEA data file	PANGAEA	doi:10.1594/PANGAEA.895300	https://doi.org/10.1594/PANGAEA.895300
Precipitation 326	Isotope measurements	Triple Water Vapor Isotope Analyzer (T-WVIA)	Los Gatos Research Inc	Isotope calibration and normalization	17O-excess data processing	spreadsheet row 2017-04-29T00:00	PANGAEA data file	PANGAEA	doi:10.1594/PANGAEA.895300	https://doi.org/10.1594/PANGAEA.895300
Precipitation 327	Isotope measurements	Triple Water Vapor Isotope Analyzer (T-WVIA)	Los Gatos Research Inc	Isotope calibration and normalization	17O-excess data processing	spreadsheet row 2017-04-30T00:00	PANGAEA data file	PANGAEA	doi:10.1594/PANGAEA.895300	https://doi.org/10.1594/PANGAEA.895300
Precipitation 328	Isotope measurements	Triple Water Vapor Isotope Analyzer (T-WVIA)	Los Gatos Research Inc	Isotope calibration and normalization	17O-excess data processing	spreadsheet row 2017-05-01T00:00	PANGAEA data file	PANGAEA	doi:10.1594/PANGAEA.895300	https://doi.org/10.1594/PANGAEA.895300
Precipitation 329	Isotope measurements	Triple Water Vapor Isotope Analyzer (T-WVIA)	Los Gatos Research Inc	Isotope calibration and normalization	17O-excess data processing	spreadsheet row 2017-05-02T00:00	PANGAEA data file	PANGAEA	doi:10.1594/PANGAEA.895300	https://doi.org/10.1594/PANGAEA.895300
Precipitation 330	Isotope measurements	Triple Water Vapor Isotope Analyzer (T-WVIA)	Los Gatos Research Inc	Isotope calibration and normalization	17O-excess data processing	spreadsheet row 2017-05-04T00:00	PANGAEA data file	PANGAEA	doi:10.1594/PANGAEA.895300	https://doi.org/10.1594/PANGAEA.895300
Precipitation 331	Isotope measurements	Triple Water Vapor Isotope Analyzer (T-WVIA)	Los Gatos Research Inc	Isotope calibration and normalization	17O-excess data processing	spreadsheet row 2017-05-05T00:00	PANGAEA data file	PANGAEA	doi:10.1594/PANGAEA.895300	https://doi.org/10.1594/PANGAEA.895300
Precipitation 332	Isotope measurements	Triple Water Vapor Isotope Analyzer (T-WVIA)	Los Gatos Research Inc	Isotope calibration and normalization	17O-excess data processing	spreadsheet row 2017-05-06T00:00	PANGAEA data file	PANGAEA	doi:10.1594/PANGAEA.895300	https://doi.org/10.1594/PANGAEA.895300
Precipitation 333	Isotope measurements	Triple Water Vapor Isotope Analyzer (T-WVIA)	Los Gatos Research Inc	Isotope calibration and normalization	17O-excess data processing	spreadsheet row 2017-05-09T00:00	PANGAEA data file	PANGAEA	doi:10.1594/PANGAEA.895300	https://doi.org/10.1594/PANGAEA.895300
Precipitation 334	Isotope measurements	Triple Water Vapor Isotope Analyzer (T-WVIA)	Los Gatos Research Inc	Isotope calibration and normalization	17O-excess data processing	spreadsheet row 2017-05-11T00:00	PANGAEA data file	PANGAEA	doi:10.1594/PANGAEA.895300	https://doi.org/10.1594/PANGAEA.895300
Precipitation 335	Isotope measurements	Triple Water Vapor Isotope Analyzer (T-WVIA)	Los Gatos Research Inc	Isotope calibration and normalization	17O-excess data processing	spreadsheet row 2017-05-19T00:00	PANGAEA data file	PANGAEA	doi:10.1594/PANGAEA.895300	https://doi.org/10.1594/PANGAEA.895300
Precipitation 336	Isotope measurements	Triple Water Vapor Isotope Analyzer (T-WVIA)	Los Gatos Research Inc	Isotope calibration and normalization	17O-excess data processing	spreadsheet row 2017-05-20T00:00	PANGAEA data file	PANGAEA	doi:10.1594/PANGAEA.895300	https://doi.org/10.1594/PANGAEA.895300
Precipitation 337	Isotope measurements	Triple Water Vapor Isotope Analyzer (T-WVIA)	Los Gatos Research Inc	Isotope calibration and normalization	17O-excess data processing	spreadsheet row 2017-05-21T00:00	PANGAEA data file	PANGAEA	doi:10.1594/PANGAEA.895300	https://doi.org/10.1594/PANGAEA.895300
Precipitation 338	Isotope measurements	Triple Water Vapor Isotope Analyzer (T-WVIA)	Los Gatos Research Inc	Isotope calibration and normalization	17O-excess data processing	spreadsheet row 2017-05-24T00:00	PANGAEA data file	PANGAEA	doi:10.1594/PANGAEA.895300	https://doi.org/10.1594/PANGAEA.895300
Precipitation 339	Isotope measurements	Triple Water Vapor Isotope Analyzer (T-WVIA)	Los Gatos Research Inc	Isotope calibration and normalization	17O-excess data processing	spreadsheet row 2017-05-25T00:00	PANGAEA data file	PANGAEA	doi:10.1594/PANGAEA.895300	https://doi.org/10.1594/PANGAEA.895300
Precipitation 340	Isotope measurements	Triple Water Vapor Isotope Analyzer (T-WVIA)	Los Gatos Research Inc	Isotope calibration and normalization	17O-excess data processing	spreadsheet row 2017-05-26T00:00	PANGAEA data file	PANGAEA	doi:10.1594/PANGAEA.895300	https://doi.org/10.1594/PANGAEA.895300
Precipitation 341	Isotope measurements	Triple Water Vapor Isotope Analyzer (T-WVIA)	Los Gatos Research Inc	Isotope calibration and normalization	17O-excess data processing	spreadsheet row 2017-05-28T00:00	PANGAEA data file	PANGAEA	doi:10.1594/PANGAEA.895300	https://doi.org/10.1594/PANGAEA.895300
Precipitation 342	Isotope measurements	Triple Water Vapor Isotope Analyzer (T-WVIA)	Los Gatos Research Inc	Isotope calibration and normalization	17O-excess data processing	spreadsheet row 2017-05-29T00:00	PANGAEA data file	PANGAEA	doi:10.1594/PANGAEA.895300	https://doi.org/10.1594/PANGAEA.895300
Precipitation 343	Isotope measurements	Triple Water Vapor Isotope Analyzer (T-WVIA)	Los Gatos Research Inc	Isotope calibration and normalization	17O-excess data processing	spreadsheet row 2017-05-30T00:00	PANGAEA data file	PANGAEA	doi:10.1594/PANGAEA.895300	https://doi.org/10.1594/PANGAEA.895300
Precipitation 344	Isotope measurements	Triple Water Vapor Isotope Analyzer (T-WVIA)	Los Gatos Research Inc	Isotope calibration and normalization	17O-excess data processing	spreadsheet row 2017-06-13T00:00	PANGAEA data file	PANGAEA	doi:10.1594/PANGAEA.895300	https://doi.org/10.1594/PANGAEA.895300
Precipitation 345	Isotope measurements	Triple Water Vapor Isotope Analyzer (T-WVIA)	Los Gatos Research Inc	Isotope calibration and normalization	17O-excess data processing	spreadsheet row 2017-06-14T00:00	PANGAEA data file	PANGAEA	doi:10.1594/PANGAEA.895300	https://doi.org/10.1594/PANGAEA.895300
Precipitation 346	Isotope measurements	Triple Water Vapor Isotope Analyzer (T-WVIA)	Los Gatos Research Inc	Isotope calibration and normalization	17O-excess data processing	spreadsheet row 2017-06-17T00:00	PANGAEA data file	PANGAEA	doi:10.1594/PANGAEA.895300	https://doi.org/10.1594/PANGAEA.895300
Precipitation 347	Isotope measurements	Triple Water Vapor Isotope Analyzer (T-WVIA)	Los Gatos Research Inc	Isotope calibration and normalization	17O-excess data processing	spreadsheet row 2017-06-18T00:00	PANGAEA data file	PANGAEA	doi:10.1594/PANGAEA.895300	https://doi.org/10.1594/PANGAEA.895300
Precipitation 348	Isotope measurements	Triple Water Vapor Isotope Analyzer (T-WVIA)	Los Gatos Research Inc	Isotope calibration and normalization	17O-excess data processing	spreadsheet row 2017-06-20T00:00	PANGAEA data file	PANGAEA	doi:10.1594/PANGAEA.895300	https://doi.org/10.1594/PANGAEA.895300
Precipitation 349	Isotope measurements	Triple Water Vapor Isotope Analyzer (T-WVIA)	Los Gatos Research Inc	Isotope calibration and normalization	17O-excess data processing	spreadsheet row 2017-06-22T00:00	PANGAEA data file	PANGAEA	doi:10.1594/PANGAEA.895300	https://doi.org/10.1594/PANGAEA.895300
Precipitation 350	Isotope measurements	Triple Water Vapor Isotope Analyzer (T-WVIA)	Los Gatos Research Inc	Isotope calibration and normalization	17O-excess data processing	spreadsheet row 2017-06-23T00:00	PANGAEA data file	PANGAEA	doi:10.1594/PANGAEA.895300	https://doi.org/10.1594/PANGAEA.895300
Precipitation 351	Isotope measurements	Triple Water Vapor Isotope Analyzer (T-WVIA)	Los Gatos Research Inc	Isotope calibration and normalization	17O-excess data processing	spreadsheet row 2017-06-26T00:00	PANGAEA data file	PANGAEA	doi:10.1594/PANGAEA.895300	https://doi.org/10.1594/PANGAEA.895300
Precipitation 352	Isotope measurements	Triple Water Vapor Isotope Analyzer (T-WVIA)	Los Gatos Research Inc	Isotope calibration and normalization	17O-excess data processing	spreadsheet row 2017-06-30T00:00	PANGAEA data file	PANGAEA	doi:10.1594/PANGAEA.895300	https://doi.org/10.1594/PANGAEA.895300
Precipitation 353	Isotope measurements	Triple Water Vapor Isotope Analyzer (T-WVIA)	Los Gatos Research Inc	Isotope calibration and normalization	17O-excess data processing	spreadsheet row 2017-07-06T00:00	PANGAEA data file	PANGAEA	doi:10.1594/PANGAEA.895300	https://doi.org/10.1594/PANGAEA.895300
Precipitation 354	Isotope measurements	Triple Water Vapor Isotope Analyzer (T-WVIA)	Los Gatos Research Inc	Isotope calibration and normalization	17O-excess data processing	spreadsheet row 2017-07-07T00:00	PANGAEA data file	PANGAEA	doi:10.1594/PANGAEA.895300	https://doi.org/10.1594/PANGAEA.895300
Precipitation 355	Isotope measurements	Triple Water Vapor Isotope Analyzer (T-WVIA)	Los Gatos Research Inc	Isotope calibration and normalization	17O-excess data processing	spreadsheet row 2017-07-10T00:00	PANGAEA data file	PANGAEA	doi:10.1594/PANGAEA.895300	https://doi.org/10.1594/PANGAEA.895300
Precipitation 356	Isotope measurements	Triple Water Vapor Isotope Analyzer (T-WVIA)	Los Gatos Research Inc	Isotope calibration and normalization	17O-excess data processing	spreadsheet row 2017-07-11T00:00	PANGAEA data file	PANGAEA	doi:10.1594/PANGAEA.895300	https://doi.org/10.1594/PANGAEA.895300
Precipitation 357	Isotope measurements	Triple Water Vapor Isotope Analyzer (T-WVIA)	Los Gatos Research Inc	Isotope calibration and normalization	17O-excess data processing	spreadsheet row 2017-07-12T00:00	PANGAEA data file	PANGAEA	doi:10.1594/PANGAEA.895300	https://doi.org/10.1594/PANGAEA.895300
Precipitation 358	Isotope measurements	Triple Water Vapor Isotope Analyzer (T-WVIA)	Los Gatos Research Inc	Isotope calibration and normalization	17O-excess data processing	spreadsheet row 2017-07-13T00:00	PANGAEA data file	PANGAEA	doi:10.1594/PANGAEA.895300	https://doi.org/10.1594/PANGAEA.895300
Precipitation 359	Isotope measurements	Triple Water Vapor Isotope Analyzer (T-WVIA)	Los Gatos Research Inc	Isotope calibration and normalization	17O-excess data processing	spreadsheet row 2017-07-16T00:00	PANGAEA data file	PANGAEA	doi:10.1594/PANGAEA.895300	https://doi.org/10.1594/PANGAEA.895300
Precipitation 360	Isotope measurements	Triple Water Vapor Isotope Analyzer (T-WVIA)	Los Gatos Research Inc	Isotope calibration and normalization	17O-excess data processing	spreadsheet row 2017-07-20T00:00	PANGAEA data file	PANGAEA	doi:10.1594/PANGAEA.895300	https://doi.org/10.1594/PANGAEA.895300
Precipitation 361	Isotope measurements	Triple Water Vapor Isotope Analyzer (T-WVIA)	Los Gatos Research Inc	Isotope calibration and normalization	17O-excess data processing	spreadsheet row 2017-07-21T00:00	PANGAEA data file	PANGAEA	doi:10.1594/PANGAEA.895300	https://doi.org/10.1594/PANGAEA.895300
Precipitation 362	Isotope measurements	Triple Water Vapor Isotope Analyzer (T-WVIA)	Los Gatos Research Inc	Isotope calibration and normalization	17O-excess data processing	spreadsheet row 2017-07-22T00:00	PANGAEA data file	PANGAEA	doi:10.1594/PANGAEA.895300	https://doi.org/10.1594/PANGAEA.895300
Precipitation 363	Isotope measurements	Triple Water Vapor Isotope Analyzer (T-WVIA)	Los Gatos Research Inc	Isotope calibration and normalization	17O-excess data processing	spreadsheet row 2017-07-27T00:00	PANGAEA data file	PANGAEA	doi:10.1594/PANGAEA.895300	https://doi.org/10.1594/PANGAEA.895300
Precipitation 364	Isotope measurements	Triple Water Vapor Isotope Analyzer (T-WVIA)	Los Gatos Research Inc	Isotope calibration and normalization	17O-excess data processing	spreadsheet row 2017-08-01T00:00	PANGAEA data file	PANGAEA	doi:10.1594/PANGAEA.895300	https://doi.org/10.1594/PANGAEA.895300
Precipitation 365	Isotope measurements	Triple Water Vapor Isotope Analyzer (T-WVIA)	Los Gatos Research Inc	Isotope calibration and normalization	17O-excess data processing	spreadsheet row 2017-08-02T00:00	PANGAEA data file	PANGAEA	doi:10.1594/PANGAEA.895300	https://doi.org/10.1594/PANGAEA.895300
Precipitation 366	Isotope measurements	Triple Water Vapor Isotope Analyzer (T-WVIA)	Los Gatos Research Inc	Isotope calibration and normalization	17O-excess data processing	spreadsheet row 2017-08-04T00:00	PANGAEA data file	PANGAEA	doi:10.1594/PANGAEA.895300	https://doi.org/10.1594/PANGAEA.895300
Precipitation 367	Isotope measurements	Triple Water Vapor Isotope Analyzer (T-WVIA)	Los Gatos Research Inc	Isotope calibration and normalization	17O-excess data processing	spreadsheet row 2017-08-11T00:00	PANGAEA data file	PANGAEA	doi:10.1594/PANGAEA.895300	https://doi.org/10.1594/PANGAEA.895300
Precipitation 368	Isotope measurements	Triple Water Vapor Isotope Analyzer (T-WVIA)	Los Gatos Research Inc	Isotope calibration and normalization	17O-excess data processing	spreadsheet row 2017-08-28T00:00	PANGAEA data file	PANGAEA	doi:10.1594/PANGAEA.895300	https://doi.org/10.1594/PANGAEA.895300
Precipitation 369	Isotope measurements	Triple Water Vapor Isotope Analyzer (T-WVIA)	Los Gatos Research Inc	Isotope calibration and normalization	17O-excess data processing	spreadsheet row 2017-08-29T00:00	PANGAEA data file	PANGAEA	doi:10.1594/PANGAEA.895300	https://doi.org/10.1594/PANGAEA.895300
Precipitation 370	Isotope measurements	Triple Water Vapor Isotope Analyzer (T-WVIA)	Los Gatos Research Inc	Isotope calibration and normalization	17O-excess data processing	spreadsheet row 2017-09-07T00:00	PANGAEA data file	PANGAEA	doi:10.1594/PANGAEA.895300	https://doi.org/10.1594/PANGAEA.895300
Precipitation 371	Isotope measurements	Triple Water Vapor Isotope Analyzer (T-WVIA)	Los Gatos Research Inc	Isotope calibration and normalization	17O-excess data processing	spreadsheet row 2017-09-13T00:00	PANGAEA data file	PANGAEA	doi:10.1594/PANGAEA.895300	https://doi.org/10.1594/PANGAEA.895300
Precipitation 372	Isotope measurements	Triple Water Vapor Isotope Analyzer (T-WVIA)	Los Gatos Research Inc	Isotope calibration and normalization	17O-excess data processing	spreadsheet row 2017-09-18T00:00	PANGAEA data file	PANGAEA	doi:10.1594/PANGAEA.895300	https://doi.org/10.1594/PANGAEA.895300
Precipitation 373	Isotope measurements	Triple Water Vapor Isotope Analyzer (T-WVIA)	Los Gatos Research Inc	Isotope calibration and normalization	17O-excess data processing	spreadsheet row 2017-09-19T00:00	PANGAEA data file	PANGAEA	doi:10.1594/PANGAEA.895300	https://doi.org/10.1594/PANGAEA.895300
Precipitation 374	Isotope measurements	Triple Water Vapor Isotope Analyzer (T-WVIA)	Los Gatos Research Inc	Isotope calibration and normalization	17O-excess data processing	spreadsheet row 2017-10-04T00:00	PANGAEA data file	PANGAEA	doi:10.1594/PANGAEA.895300	https://doi.org/10.1594/PANGAEA.895300
Precipitation 375	Isotope measurements	Triple Water Vapor Isotope Analyzer (T-WVIA)	Los Gatos Research Inc	Isotope calibration and normalization	17O-excess data processing	spreadsheet row 2017-10-05T00:00	PANGAEA data file	PANGAEA	doi:10.1594/PANGAEA.895300	https://doi.org/10.1594/PANGAEA.895300
Precipitation 376	Isotope measurements	Triple Water Vapor Isotope Analyzer (T-WVIA)	Los Gatos Research Inc	Isotope calibration and normalization	17O-excess data processing	spreadsheet row 2017-10-07T00:00	PANGAEA data file	PANGAEA	doi:10.1594/PANGAEA.895300	https://doi.org/10.1594/PANGAEA.895300
Precipitation 377	Isotope measurements	Triple Water Vapor Isotope Analyzer (T-WVIA)	Los Gatos Research Inc	Isotope calibration and normalization	17O-excess data processing	spreadsheet row 2017-10-08T00:00	PANGAEA data file	PANGAEA	doi:10.1594/PANGAEA.895300	https://doi.org/10.1594/PANGAEA.895300
Precipitation 378	Isotope measurements	Triple Water Vapor Isotope Analyzer (T-WVIA)	Los Gatos Research Inc	Isotope calibration and normalization	17O-excess data processing	spreadsheet row 2017-10-10T00:00	PANGAEA data file	PANGAEA	doi:10.1594/PANGAEA.895300	https://doi.org/10.1594/PANGAEA.895300
Precipitation 379	Isotope measurements	Triple Water Vapor Isotope Analyzer (T-WVIA)	Los Gatos Research Inc	Isotope calibration and normalization	17O-excess data processing	spreadsheet row 2017-10-11T00:00	PANGAEA data file	PANGAEA	doi:10.1594/PANGAEA.895300	https://doi.org/10.1594/PANGAEA.895300
Precipitation 380	Isotope measurements	Triple Water Vapor Isotope Analyzer (T-WVIA)	Los Gatos Research Inc	Isotope calibration and normalization	17O-excess data processing	spreadsheet row 2017-10-15T00:00	PANGAEA data file	PANGAEA	doi:10.1594/PANGAEA.895300	https://doi.org/10.1594/PANGAEA.895300
Precipitation 381	Isotope measurements	Triple Water Vapor Isotope Analyzer (T-WVIA)	Los Gatos Research Inc	Isotope calibration and normalization	17O-excess data processing	spreadsheet row 2017-10-23T00:00	PANGAEA data file	PANGAEA	doi:10.1594/PANGAEA.895300	https://doi.org/10.1594/PANGAEA.895300
Precipitation 382	Isotope measurements	Triple Water Vapor Isotope Analyzer (T-WVIA)	Los Gatos Research Inc	Isotope calibration and normalization	17O-excess data processing	spreadsheet row 2017-10-24T00:00	PANGAEA data file	PANGAEA	doi:10.1594/PANGAEA.895300	https://doi.org/10.1594/PANGAEA.895300
Precipitation 383	Isotope measurements	Triple Water Vapor Isotope Analyzer (T-WVIA)	Los Gatos Research Inc	Isotope calibration and normalization	17O-excess data processing	spreadsheet row 2017-10-27T00:00	PANGAEA data file	PANGAEA	doi:10.1594/PANGAEA.895300	https://doi.org/10.1594/PANGAEA.895300
Precipitation 384	Isotope measurements	Triple Water Vapor Isotope Analyzer (T-WVIA)	Los Gatos Research Inc	Isotope calibration and normalization	17O-excess data processing	spreadsheet row 2017-10-30T00:00	PANGAEA data file	PANGAEA	doi:10.1594/PANGAEA.895300	https://doi.org/10.1594/PANGAEA.895300
Precipitation 385	Isotope measurements	Triple Water Vapor Isotope Analyzer (T-WVIA)	Los Gatos Research Inc	Isotope calibration and normalization	17O-excess data processing	spreadsheet row 2017-11-01T00:00	PANGAEA data file	PANGAEA	doi:10.1594/PANGAEA.895300	https://doi.org/10.1594/PANGAEA.895300
Precipitation 386	Isotope measurements	Triple Water Vapor Isotope Analyzer (T-WVIA)	Los Gatos Research Inc	Isotope calibration and normalization	17O-excess data processing	spreadsheet row 2017-11-02T00:00	PANGAEA data file	PANGAEA	doi:10.1594/PANGAEA.895300	https://doi.org/10.1594/PANGAEA.895300
Precipitation 387	Isotope measurements	Triple Water Vapor Isotope Analyzer (T-WVIA)	Los Gatos Research Inc	Isotope calibration and normalization	17O-excess data processing	spreadsheet row 2017-11-05T00:00	PANGAEA data file	PANGAEA	doi:10.1594/PANGAEA.895300	https://doi.org/10.1594/PANGAEA.895300
Precipitation 388	Isotope measurements	Triple Water Vapor Isotope Analyzer (T-WVIA)	Los Gatos Research Inc	Isotope calibration and normalization	17O-excess data processing	spreadsheet row 2017-11-06T00:00	PANGAEA data file	PANGAEA	doi:10.1594/PANGAEA.895300	https://doi.org/10.1594/PANGAEA.895300
Precipitation 389	Isotope measurements	Triple Water Vapor Isotope Analyzer (T-WVIA)	Los Gatos Research Inc	Isotope calibration and normalization	17O-excess data processing	spreadsheet row 2017-11-12T00:00	PANGAEA data file	PANGAEA	doi:10.1594/PANGAEA.895300	https://doi.org/10.1594/PANGAEA.895300
Precipitation 390	Isotope measurements	Triple Water Vapor Isotope Analyzer (T-WVIA)	Los Gatos Research Inc	Isotope calibration and normalization	17O-excess data processing	spreadsheet row 2017-11-15T00:00	PANGAEA data file	PANGAEA	doi:10.1594/PANGAEA.895300	https://doi.org/10.1594/PANGAEA.895300
Precipitation 391	Isotope measurements	Triple Water Vapor Isotope Analyzer (T-WVIA)	Los Gatos Research Inc	Isotope calibration and normalization	17O-excess data processing	spreadsheet row 2017-11-17T00:00	PANGAEA data file	PANGAEA	doi:10.1594/PANGAEA.895300	https://doi.org/10.1594/PANGAEA.895300
Precipitation 392	Isotope measurements	Triple Water Vapor Isotope Analyzer (T-WVIA)	Los Gatos Research Inc	Isotope calibration and normalization	17O-excess data processing	spreadsheet row 2017-11-18T00:00	PANGAEA data file	PANGAEA	doi:10.1594/PANGAEA.895300	https://doi.org/10.1594/PANGAEA.895300
Precipitation 393	Isotope measurements	Triple Water Vapor Isotope Analyzer (T-WVIA)	Los Gatos Research Inc	Isotope calibration and normalization	17O-excess data processing	spreadsheet row 2017-11-21T00:00	PANGAEA data file	PANGAEA	doi:10.1594/PANGAEA.895300	https://doi.org/10.1594/PANGAEA.895300
Precipitation 394	Isotope measurements	Triple Water Vapor Isotope Analyzer (T-WVIA)	Los Gatos Research Inc	Isotope calibration and normalization	17O-excess data processing	spreadsheet row 2017-12-05T00:00	PANGAEA data file	PANGAEA	doi:10.1594/PANGAEA.895300	https://doi.org/10.1594/PANGAEA.895300
Precipitation 395	Isotope measurements	Triple Water Vapor Isotope Analyzer (T-WVIA)	Los Gatos Research Inc	Isotope calibration and normalization	17O-excess data processing	spreadsheet row 2017-12-09T00:00	PANGAEA data file	PANGAEA	doi:10.1594/PANGAEA.895300	https://doi.org/10.1594/PANGAEA.895300
Precipitation 396	Isotope measurements	Triple Water Vapor Isotope Analyzer (T-WVIA)	Los Gatos Research Inc	Isotope calibration and normalization	17O-excess data processing	spreadsheet row 2017-12-23T00:00	PANGAEA data file	PANGAEA	doi:10.1594/PANGAEA.895300	https://doi.org/10.1594/PANGAEA.895300
Precipitation 397	Isotope measurements	Triple Water Vapor Isotope Analyzer (T-WVIA)	Los Gatos Research Inc	Isotope calibration and normalization	17O-excess data processing	spreadsheet row 2017-12-24T00:00	PANGAEA data file	PANGAEA	doi:10.1594/PANGAEA.895300	https://doi.org/10.1594/PANGAEA.895300
Precipitation 398	Isotope measurements	Triple Water Vapor Isotope Analyzer (T-WVIA)	Los Gatos Research Inc	Isotope calibration and normalization	17O-excess data processing	spreadsheet row 2017-12-29T00:00	PANGAEA data file	PANGAEA	doi:10.1594/PANGAEA.895300	https://doi.org/10.1594/PANGAEA.895300
Precipitation 399	Isotope measurements	Triple Water Vapor Isotope Analyzer (T-WVIA)	Los Gatos Research Inc	Isotope calibration and normalization	17O-excess data processing	spreadsheet row 2018-01-01T00:00	PANGAEA data file	PANGAEA	doi:10.1594/PANGAEA.895300	https://doi.org/10.1594/PANGAEA.895300
Precipitation 400	Isotope measurements	Triple Water Vapor Isotope Analyzer (T-WVIA)	Los Gatos Research Inc	Isotope calibration and normalization	17O-excess data processing	spreadsheet row 2018-01-07T00:00	PANGAEA data file	PANGAEA	doi:10.1594/PANGAEA.895300	https://doi.org/10.1594/PANGAEA.895300
Precipitation 401	Isotope measurements	Triple Water Vapor Isotope Analyzer (T-WVIA)	Los Gatos Research Inc	Isotope calibration and normalization	17O-excess data processing	spreadsheet row 2018-01-08T00:00	PANGAEA data file	PANGAEA	doi:10.1594/PANGAEA.895300	https://doi.org/10.1594/PANGAEA.895300
Precipitation 402	Isotope measurements	Triple Water Vapor Isotope Analyzer (T-WVIA)	Los Gatos Research Inc	Isotope calibration and normalization	17O-excess data processing	spreadsheet row 2018-01-09T00:00	PANGAEA data file	PANGAEA	doi:10.1594/PANGAEA.895300	https://doi.org/10.1594/PANGAEA.895300
Precipitation 403	Isotope measurements	Triple Water Vapor Isotope Analyzer (T-WVIA)	Los Gatos Research Inc	Isotope calibration and normalization	17O-excess data processing	spreadsheet row 2018-01-10T00:00	PANGAEA data file	PANGAEA	doi:10.1594/PANGAEA.895300	https://doi.org/10.1594/PANGAEA.895300
Precipitation 404	Isotope measurements	Triple Water Vapor Isotope Analyzer (T-WVIA)	Los Gatos Research Inc	Isotope calibration and normalization	17O-excess data processing	spreadsheet row 2018-01-11T00:00	PANGAEA data file	PANGAEA	doi:10.1594/PANGAEA.895300	https://doi.org/10.1594/PANGAEA.895300
Precipitation 405	Isotope measurements	Triple Water Vapor Isotope Analyzer (T-WVIA)	Los Gatos Research Inc	Isotope calibration and normalization	17O-excess data processing	spreadsheet row 2018-01-12T00:00	PANGAEA data file	PANGAEA	doi:10.1594/PANGAEA.895300	https://doi.org/10.1594/PANGAEA.895300
Precipitation 406	Isotope measurements	Triple Water Vapor Isotope Analyzer (T-WVIA)	Los Gatos Research Inc	Isotope calibration and normalization	17O-excess data processing	spreadsheet row 2018-01-14T00:00	PANGAEA data file	PANGAEA	doi:10.1594/PANGAEA.895300	https://doi.org/10.1594/PANGAEA.895300
Precipitation 407	Isotope measurements	Triple Water Vapor Isotope Analyzer (T-WVIA)	Los Gatos Research Inc	Isotope calibration and normalization	17O-excess data processing	spreadsheet row 2018-01-15T00:00	PANGAEA data file	PANGAEA	doi:10.1594/PANGAEA.895300	https://doi.org/10.1594/PANGAEA.895300
Precipitation 408	Isotope measurements	Triple Water Vapor Isotope Analyzer (T-WVIA)	Los Gatos Research Inc	Isotope calibration and normalization	17O-excess data processing	spreadsheet row 2018-01-21T00:00	PANGAEA data file	PANGAEA	doi:10.1594/PANGAEA.895300	https://doi.org/10.1594/PANGAEA.895300
Precipitation 409	Isotope measurements	Triple Water Vapor Isotope Analyzer (T-WVIA)	Los Gatos Research Inc	Isotope calibration and normalization	17O-excess data processing	spreadsheet row 2018-01-22T00:00	PANGAEA data file	PANGAEA	doi:10.1594/PANGAEA.895300	https://doi.org/10.1594/PANGAEA.895300
Precipitation 410	Isotope measurements	Triple Water Vapor Isotope Analyzer (T-WVIA)	Los Gatos Research Inc	Isotope calibration and normalization	17O-excess data processing	spreadsheet row 2018-01-23T00:00	PANGAEA data file	PANGAEA	doi:10.1594/PANGAEA.895300	https://doi.org/10.1594/PANGAEA.895300
Precipitation 411	Isotope measurements	Triple Water Vapor Isotope Analyzer (T-WVIA)	Los Gatos Research Inc	Isotope calibration and normalization	17O-excess data processing	spreadsheet row 2018-01-24T00:00	PANGAEA data file	PANGAEA	doi:10.1594/PANGAEA.895300	https://doi.org/10.1594/PANGAEA.895300
Precipitation 412	Isotope measurements	Triple Water Vapor Isotope Analyzer (T-WVIA)	Los Gatos Research Inc	Isotope calibration and normalization	17O-excess data processing	spreadsheet row 2018-01-27T00:00	PANGAEA data file	PANGAEA	doi:10.1594/PANGAEA.895300	https://doi.org/10.1594/PANGAEA.895300
Precipitation 413	Isotope measurements	Triple Water Vapor Isotope Analyzer (T-WVIA)	Los Gatos Research Inc	Isotope calibration and normalization	17O-excess data processing	spreadsheet row 2018-01-29T00:00	PANGAEA data file	PANGAEA	doi:10.1594/PANGAEA.895300	https://doi.org/10.1594/PANGAEA.895300
Precipitation 414	Isotope measurements	Triple Water Vapor Isotope Analyzer (T-WVIA)	Los Gatos Research Inc	Isotope calibration and normalization	17O-excess data processing	spreadsheet row 2018-02-04T00:00	PANGAEA data file	PANGAEA	doi:10.1594/PANGAEA.895300	https://doi.org/10.1594/PANGAEA.895300
Precipitation 415	Isotope measurements	Triple Water Vapor Isotope Analyzer (T-WVIA)	Los Gatos Research Inc	Isotope calibration and normalization	17O-excess data processing	spreadsheet row 2018-02-05T00:00	PANGAEA data file	PANGAEA	doi:10.1594/PANGAEA.895300	https://doi.org/10.1594/PANGAEA.895300
Precipitation 416	Isotope measurements	Triple Water Vapor Isotope Analyzer (T-WVIA)	Los Gatos Research Inc	Isotope calibration and normalization	17O-excess data processing	spreadsheet row 2018-02-06T00:00	PANGAEA data file	PANGAEA	doi:10.1594/PANGAEA.895300	https://doi.org/10.1594/PANGAEA.895300
Precipitation 417	Isotope measurements	Triple Water Vapor Isotope Analyzer (T-WVIA)	Los Gatos Research Inc	Isotope calibration and normalization	17O-excess data processing	spreadsheet row 2018-02-11T00:00	PANGAEA data file	PANGAEA	doi:10.1594/PANGAEA.895300	https://doi.org/10.1594/PANGAEA.895300
Precipitation 418	Isotope measurements	Triple Water Vapor Isotope Analyzer (T-WVIA)	Los Gatos Research Inc	Isotope calibration and normalization	17O-excess data processing	spreadsheet row 2018-02-14T00:00	PANGAEA data file	PANGAEA	doi:10.1594/PANGAEA.895300	https://doi.org/10.1594/PANGAEA.895300
Precipitation 419	Isotope measurements	Triple Water Vapor Isotope Analyzer (T-WVIA)	Los Gatos Research Inc	Isotope calibration and normalization	17O-excess data processing	spreadsheet row 2018-02-15T00:00	PANGAEA data file	PANGAEA	doi:10.1594/PANGAEA.895300	https://doi.org/10.1594/PANGAEA.895300
Precipitation 420	Isotope measurements	Triple Water Vapor Isotope Analyzer (T-WVIA)	Los Gatos Research Inc	Isotope calibration and normalization	17O-excess data processing	spreadsheet row 2018-02-16T00:00	PANGAEA data file	PANGAEA	doi:10.1594/PANGAEA.895300	https://doi.org/10.1594/PANGAEA.895300
Precipitation 421	Isotope measurements	Triple Water Vapor Isotope Analyzer (T-WVIA)	Los Gatos Research Inc	Isotope calibration and normalization	17O-excess data processing	spreadsheet row 2018-02-17T00:00	PANGAEA data file	PANGAEA	doi:10.1594/PANGAEA.895300	https://doi.org/10.1594/PANGAEA.895300
Precipitation 422	Isotope measurements	Triple Water Vapor Isotope Analyzer (T-WVIA)	Los Gatos Research Inc	Isotope calibration and normalization	17O-excess data processing	spreadsheet row 2018-02-18T00:00	PANGAEA data file	PANGAEA	doi:10.1594/PANGAEA.895300	https://doi.org/10.1594/PANGAEA.895300
Precipitation 423	Isotope measurements	Triple Water Vapor Isotope Analyzer (T-WVIA)	Los Gatos Research Inc	Isotope calibration and normalization	17O-excess data processing	spreadsheet row 2018-02-24T00:00	PANGAEA data file	PANGAEA	doi:10.1594/PANGAEA.895300	https://doi.org/10.1594/PANGAEA.895300
Precipitation 424	Isotope measurements	Triple Water Vapor Isotope Analyzer (T-WVIA)	Los Gatos Research Inc	Isotope calibration and normalization	17O-excess data processing	spreadsheet row 2018-03-01T00:00	PANGAEA data file	PANGAEA	doi:10.1594/PANGAEA.895300	https://doi.org/10.1594/PANGAEA.895300
Precipitation 425	Isotope measurements	Triple Water Vapor Isotope Analyzer (T-WVIA)	Los Gatos Research Inc	Isotope calibration and normalization	17O-excess data processing	spreadsheet row 2018-03-07T00:00	PANGAEA data file	PANGAEA	doi:10.1594/PANGAEA.895300	https://doi.org/10.1594/PANGAEA.895300
Precipitation 426	Isotope measurements	Triple Water Vapor Isotope Analyzer (T-WVIA)	Los Gatos Research Inc	Isotope calibration and normalization	17O-excess data processing	spreadsheet row 2018-03-08T00:00	PANGAEA data file	PANGAEA	doi:10.1594/PANGAEA.895300	https://doi.org/10.1594/PANGAEA.895300
Precipitation 427	Isotope measurements	Triple Water Vapor Isotope Analyzer (T-WVIA)	Los Gatos Research Inc	Isotope calibration and normalization	17O-excess data processing	spreadsheet row 2018-03-13T00:00	PANGAEA data file	PANGAEA	doi:10.1594/PANGAEA.895300	https://doi.org/10.1594/PANGAEA.895300
Precipitation 428	Isotope measurements	Triple Water Vapor Isotope Analyzer (T-WVIA)	Los Gatos Research Inc	Isotope calibration and normalization	17O-excess data processing	spreadsheet row 2018-03-17T00:00	PANGAEA data file	PANGAEA	doi:10.1594/PANGAEA.895300	https://doi.org/10.1594/PANGAEA.895300
Precipitation 429	Isotope measurements	Triple Water Vapor Isotope Analyzer (T-WVIA)	Los Gatos Research Inc	Isotope calibration and normalization	17O-excess data processing	spreadsheet row 2018-03-21T00:00	PANGAEA data file	PANGAEA	doi:10.1594/PANGAEA.895300	https://doi.org/10.1594/PANGAEA.895300
Precipitation 430	Isotope measurements	Triple Water Vapor Isotope Analyzer (T-WVIA)	Los Gatos Research Inc	Isotope calibration and normalization	17O-excess data processing	spreadsheet row 2018-03-24T00:00	PANGAEA data file	PANGAEA	doi:10.1594/PANGAEA.895300	https://doi.org/10.1594/PANGAEA.895300
Precipitation 431	Isotope measurements	Triple Water Vapor Isotope Analyzer (T-WVIA)	Los Gatos Research Inc	Isotope calibration and normalization	17O-excess data processing	spreadsheet row 2018-03-26T00:00	PANGAEA data file	PANGAEA	doi:10.1594/PANGAEA.895300	https://doi.org/10.1594/PANGAEA.895300
Precipitation 432	Isotope measurements	Triple Water Vapor Isotope Analyzer (T-WVIA)	Los Gatos Research Inc	Isotope calibration and normalization	17O-excess data processing	spreadsheet row 2018-03-27T00:00	PANGAEA data file	PANGAEA	doi:10.1594/PANGAEA.895300	https://doi.org/10.1594/PANGAEA.895300
Precipitation 433	Isotope measurements	Triple Water Vapor Isotope Analyzer (T-WVIA)	Los Gatos Research Inc	Isotope calibration and normalization	17O-excess data processing	spreadsheet row 2018-03-28T00:00	PANGAEA data file	PANGAEA	doi:10.1594/PANGAEA.895300	https://doi.org/10.1594/PANGAEA.895300
Precipitation 434	Isotope measurements	Triple Water Vapor Isotope Analyzer (T-WVIA)	Los Gatos Research Inc	Isotope calibration and normalization	17O-excess data processing	spreadsheet row 2018-03-29T00:00	PANGAEA data file	PANGAEA	doi:10.1594/PANGAEA.895300	https://doi.org/10.1594/PANGAEA.895300
Precipitation 435	Isotope measurements	Triple Water Vapor Isotope Analyzer (T-WVIA)	Los Gatos Research Inc	Isotope calibration and normalization	17O-excess data processing	spreadsheet row 2018-03-30T00:00	PANGAEA data file	PANGAEA	doi:10.1594/PANGAEA.895300	https://doi.org/10.1594/PANGAEA.895300
Precipitation 436	Isotope measurements	Triple Water Vapor Isotope Analyzer (T-WVIA)	Los Gatos Research Inc	Isotope calibration and normalization	17O-excess data processing	spreadsheet row 2018-04-01T00:00	PANGAEA data file	PANGAEA	doi:10.1594/PANGAEA.895300	https://doi.org/10.1594/PANGAEA.895300
Precipitation 437	Isotope measurements	Triple Water Vapor Isotope Analyzer (T-WVIA)	Los Gatos Research Inc	Isotope calibration and normalization	17O-excess data processing	spreadsheet row 2018-04-02T00:00	PANGAEA data file	PANGAEA	doi:10.1594/PANGAEA.895300	https://doi.org/10.1594/PANGAEA.895300
Precipitation 438	Isotope measurements	Triple Water Vapor Isotope Analyzer (T-WVIA)	Los Gatos Research Inc	Isotope calibration and normalization	17O-excess data processing	spreadsheet row 2018-04-14T00:00	PANGAEA data file	PANGAEA	doi:10.1594/PANGAEA.895300	https://doi.org/10.1594/PANGAEA.895300
Precipitation 439	Isotope measurements	Triple Water Vapor Isotope Analyzer (T-WVIA)	Los Gatos Research Inc	Isotope calibration and normalization	17O-excess data processing	spreadsheet row 2018-04-15T00:00	PANGAEA data file	PANGAEA	doi:10.1594/PANGAEA.895300	https://doi.org/10.1594/PANGAEA.895300
Precipitation 440	Isotope measurements	Triple Water Vapor Isotope Analyzer (T-WVIA)	Los Gatos Research Inc	Isotope calibration and normalization	17O-excess data processing	spreadsheet row 2018-04-16T00:00	PANGAEA data file	PANGAEA	doi:10.1594/PANGAEA.895300	https://doi.org/10.1594/PANGAEA.895300
Precipitation 441	Isotope measurements	Triple Water Vapor Isotope Analyzer (T-WVIA)	Los Gatos Research Inc	Isotope calibration and normalization	17O-excess data processing	spreadsheet row 2018-04-19T00:00	PANGAEA data file	PANGAEA	doi:10.1594/PANGAEA.895300	https://doi.org/10.1594/PANGAEA.895300
Precipitation 442	Isotope measurements	Triple Water Vapor Isotope Analyzer (T-WVIA)	Los Gatos Research Inc	Isotope calibration and normalization	17O-excess data processing	spreadsheet row 2018-04-23T00:00	PANGAEA data file	PANGAEA	doi:10.1594/PANGAEA.895300	https://doi.org/10.1594/PANGAEA.895300
Precipitation 443	Isotope measurements	Triple Water Vapor Isotope Analyzer (T-WVIA)	Los Gatos Research Inc	Isotope calibration and normalization	17O-excess data processing	spreadsheet row 2018-04-24T00:00	PANGAEA data file	PANGAEA	doi:10.1594/PANGAEA.895300	https://doi.org/10.1594/PANGAEA.895300
Precipitation 444	Isotope measurements	Triple Water Vapor Isotope Analyzer (T-WVIA)	Los Gatos Research Inc	Isotope calibration and normalization	17O-excess data processing	spreadsheet row 2018-05-03T00:00	PANGAEA data file	PANGAEA	doi:10.1594/PANGAEA.895300	https://doi.org/10.1594/PANGAEA.895300
Precipitation 445	Isotope measurements	Triple Water Vapor Isotope Analyzer (T-WVIA)	Los Gatos Research Inc	Isotope calibration and normalization	17O-excess data processing	spreadsheet row 2018-05-18T00:00	PANGAEA data file	PANGAEA	doi:10.1594/PANGAEA.895300	https://doi.org/10.1594/PANGAEA.895300
Precipitation 446	Isotope measurements	Triple Water Vapor Isotope Analyzer (T-WVIA)	Los Gatos Research Inc	Isotope calibration and normalization	17O-excess data processing	spreadsheet row 2018-05-19T00:00	PANGAEA data file	PANGAEA	doi:10.1594/PANGAEA.895300	https://doi.org/10.1594/PANGAEA.895300
